# Supplementary material for: Policy Responses to the COVID-19 Pandemic in Vietnam
Source: Int J Environ Res Public Health. 2021 Jan 11;18(2):559. doi: 10.3390/ijerph18020559 (PMC7828055; doi:10.3390/ijerph18020559)
Supplement: Supplementary file 1 [file ijerph-18-00559-s001.xlsx]

## Sheet: Data 1 for Fig. 1. 413 CCs 
										Source		From somewhere?	When (day of CCs)
													2020-07-25	Bệnh nhân	Tuổi	Giới tính	Địa điểm	Tình trạng	Quốc tịch
										https://baoquocte.vn/covid-19-tai-viet-nam-chieu-257-them-2-ca-nhiem-moi-tong-cong-417-benh-nhan-120137.html				BN417	5	Nữ	Bạc Liêu	Đang điều trị	Việt Nam
														BN416	57	Nam	Đà Nẵng	Đang điều trị	Việt Nam
										from BN 356 to 415- updated on 24 Jul 20		fRussia		BN415	25	Nam	Ninh Bình	Đang điều trị	Việt Nam
														BN414	34	Nam	Ninh Bình	Đang điều trị	Việt Nam
												Mianma	2020-07-24	BN413	31	Nam	Quảng Ninh	Đang điều trị	Mi-an-ma
												fRussia	2020-07-23	BN412	49	Nam	Nam Định	Đang điều trị	Việt Nam
														BN411	30	Nữ	Nam Định	Đang điều trị	Việt Nam
														BN410	25	Nam	Nam Định	Đang điều trị	Việt Nam
												Philipines		BN409	37	Nữ	Kiên Giang	Đang điều trị	Philippines
												Russian	2020-07-22	BN408	42	Nam	Bà Rịa - Vũng Tàu	Đang điều trị	Nga
														BN407	46	Nam	Bà Rịa - Vũng Tàu	Đang điều trị	Nga
														BN406	46	Nam	Bà Rịa - Vũng Tàu	Đang điều trị	Nga
														BN405	55	Nam	Bà Rịa - Vũng Tàu	Đang điều trị	Nga
														BN404	49	Nam	Bà Rịa - Vũng Tàu	Đang điều trị	Nga
														BN403	55	Nam	Bà Rịa - Vũng Tàu	Đang điều trị	Nga
										https://ncov.moh.gov.vn/dong-thoi-gian				BN402	54	Nam	Bà Rịa - Vũng Tàu	Đang điều trị	Nga
												fRussia		BN401	24	Nữ	Hoà Bình	Đang điều trị	Việt Nam
														BN400	25	Nam	Hoà Bình	Đang điều trị	Việt Nam
														BN399	25	Nam	Hoà Bình	Đang điều trị	Việt Nam
														BN398	25	Nam	Hoà Bình	Đang điều trị	Việt Nam
												fA (USA)		BN397	58	Nữ	Hải Dương	Đang điều trị	Việt Nam
												fRussia	2020-07-21	BN396	38	Nam	Ninh Bình	Đang điều trị	Việt Nam
														BN395	26	Nam	Ninh Bình	Đang điều trị	Việt Nam
														BN394	25	Nam	Ninh Bình	Đang điều trị	Việt Nam
														BN393	26	Nam	Ninh Bình	Đang điều trị	Việt Nam
														BN392	24	Nữ	Ninh Bình	Đang điều trị	Việt Nam
														BN391	24	Nam	Ninh Bình	Đang điều trị	Việt Nam
														BN390	41	Nam	Ninh Bình	Đang điều trị	Việt Nam
														BN389	34	Nam	Ninh Bình	Đang điều trị	Việt Nam
														BN388	24	Nam	Nam Định	Đang điều trị	Việt Nam
														BN387	25	Nam	Nam Định	Đang điều trị	Việt Nam
														BN386	53	Nam	Nam Định	Đang điều trị	Việt Nam
														BN385	51	Nữ	Nam Định	Đang điều trị	Việt Nam
												Russian	2020-07-20	BN384	27	Nam	Bà Rịa - Vũng Tàu	Đang điều trị	Nga
										https://ncov.moh.gov.vn/dong-thoi-gian		Mianma	2020-07-19	BN383	40	Nam	Quảng Ninh	Đang điều trị	Mi-an-ma
												Russian	2020-07-17	BN382	64	Nam	Bà Rịa - Vũng Tàu	Đang điều trị	Nga
												Russian	2020-07-15	BN381	55	Nam	Bà Rịa - Vũng Tàu	Đang điều trị	Nga
														BN380	30	Nam	Bà Rịa - Vũng Tàu	Đang điều trị	Nga
														BN379	31	Nam	Bà Rịa - Vũng Tàu	Đang điều trị	Nga
														BN378	35	Nam	Bà Rịa - Vũng Tàu	Đang điều trị	Nga
														BN377	32	Nam	Bà Rịa - Vũng Tàu	Đang điều trị	Nga
														BN376	35	Nam	Bà Rịa - Vũng Tàu	Đang điều trị	Nga
														BN375	51	Nam	Bà Rịa - Vũng Tàu	Đang điều trị	Nga
														BN374	35	Nam	Bà Rịa - Vũng Tàu	Đang điều trị	Nga		https://ncov.moh.gov.vn/web/guest/-/8-chuyen-gia-en-tu-nga-duong-tinh-voi-sars-cov-2-viet-nam-co-381-ca-benh
										https://ncov.moh.gov.vn/dong-thoi-gian		fRussia	2020-07-14	BN373	53	Nam	Cà Mau	Đang điều trị	Việt Nam
												fRussia	2020-07-12	BN372	31	Nữ	Bạc Liêu	Đang điều trị	Việt Nam
														BN371	36	Nữ	Bạc Liêu	Đang điều trị	Việt Nam
										https://tuoitre.vn/chuyen-gia-tu-serbia-mac-covid-19-viet-nam-ghi-nhan-370-ca-benh-20200706125629545.htm			2020-07-11	BN370	29	Nam	Quảng Ngãi	Đang điều trị	Serbia và Montenegro
										https://ncov.moh.gov.vn/-/them-14-ca-tu-bangladesh-tro-ve-mac-covid-19-viet-nam-co-369-ca		fBa	2020-07-06	BN369	30	Nữ	Thanh Hóa	Khỏi	Việt Nam
														BN368	36	Nam	Thanh Hóa	Khỏi	Việt Nam
														BN367	26	Nam	Thanh Hóa	Khỏi	Việt Nam
														BN366	0	Nam	Thanh Hóa	Khỏi	Việt Nam
														BN365	36	Nam	Thanh Hóa	Khỏi	Việt Nam
														BN364	29	Nam	Thanh Hóa	Đang điều trị	Việt Nam
														BN363	33	Nam	Thanh Hóa	Khỏi	Việt Nam
														BN362	34	Nam	Thanh Hóa	Khỏi	Việt Nam
														BN361	32	Nam	Thanh Hóa	Khỏi	Việt Nam
														BN360	34	Nam	Thanh Hóa	Khỏi	Việt Nam
														BN359	35	Nam	Thanh Hóa	Đang điều trị	Việt Nam
														BN358	56	Nam	Thanh Hóa	Khỏi	Việt Nam
														BN357	55	Nam	Thanh Hóa	Đang điều trị	Việt Nam
														BN356	42	Nam	Thanh Hóa	Đang điều trị	Việt Nam
		https://ncov.moh.gov.vn/-/ban-tin-dich-covid-19-trong-24h-qua-viet-nam-uoc-the-gioi-nhac-en-nhu-mot-ieu-ky-dieu-trong-chong-ai-dich									2020-06-27	fKu		BN355	43	Nữ	Hưng Yên	Đang điều trị	Việt Nam
														BN354	48	Nữ	Hưng Yên	Đang điều trị	Việt Nam
											2020-06-26	fCameroon		BN353	31	Nam	Hồ Chí Minh	Đang điều trị	Việt Nam
		Bảng truy xuất nguồn gốc những người dương tính COVID-19 ở VN									2020-06-24	fKu		BN352	30	Nữ	Hưng Yên	Đang điều trị	Việt Nam
														BN351	46	Nữ	Hưng Yên	Đang điều trị	Việt Nam
		Tỉnh, Thành phố	Số ca nhiễm	Đang điều trị	Khỏi	Tử vong								BN350	36	Nam	Bà Rịa - Vũng Tàu	Đang điều trị	Việt Nam				Ngày phát hiện	(Những) bệnh nhân số	Địa điểm phát hiện	Quốc tịch	Ngày khỏi bệnh	Văn bản chính sách
	1	Hà Nội	121	7	114	0					2020-06-19	fEU		BN349	12	Nam	Hà Nội	Đang điều trị	Việt Nam				2020-01-23	1, 2	HCM City	Chinese		Telegram No. 121/CĐ-TTg	on prevention and control of acute respiratory infection epidemic caused by new strains of Corona virus
	2	Hồ Chí Minh	61	3	58	0								BN348	39	Nam	Hà Nội	Đang điều trị	Việt Nam				2020-02-01		Khanh Hoa	Vietnamese
	3	Thái Bình	30	1	29	0								BN347	6	Nam	Hà Nội	Đang điều trị	Việt Nam
	4	Bạc Liêu	21	0	21	0								BN346	6	Nam	Hà Nội	Đang điều trị	Việt Nam
	5	Vĩnh Phúc	19	0	19	0								BN345	39	Nữ	Hà Nội	Đang điều trị	Việt Nam
	6	Ninh Bình	13	0	13	0								BN344	52	Nam	Hà Nội	Đang điều trị	Việt Nam
	7	Bình Thuận	9	0	9	0								BN343	27	Nữ	Hà Nội	Đang điều trị	Việt Nam
	8	Quảng Ninh	9	0	9	0					2020-06-18	fKu		BN342	41	Nam	Bà Rịa - Vũng Tàu	Đang điều trị	Việt Nam
	9	Bà Rịa - Vũng Tàu	8	8	0	0								BN341	35	Nam	Bà Rịa - Vũng Tàu	Đang điều trị	Việt Nam
	10	Đồng Tháp	6	1	5	0								BN340	33	Nam	Bà Rịa - Vũng Tàu	Đang điều trị	Việt Nam
	11	Đà Nẵng	6	0	6	0								BN339	37	Nam	Bà Rịa - Vũng Tàu	Đang điều trị	Việt Nam
	12	Quảng Nam	5	2	3	0								BN338	38	Nam	Bà Rịa - Vũng Tàu	Đang điều trị	Việt Nam
	13	Bắc Giang	4	0	4	0								BN337	25	Nam	Bà Rịa - Vũng Tàu	Đang điều trị	Việt Nam
	14	Hà Tĩnh	4	0	4	0								BN336	29	Nam	Bà Rịa - Vũng Tàu	Đang điều trị	Việt Nam
	15	Tây Ninh	4	0	4	0					2020-06-17	from Ku		BN335	24	Nam	Hồ Chí Minh	Đang điều trị	Việt Nam
	16	Hải Dương	4	1	3	0					2020-06-13	from China		BN334	29	Nam	Quảng Ninh	Khỏi	Việt Nam
	17	Hà Nam	4	0	4	0					2020-06-12	from Malaysia		BN333	37	Nam	Bà Rịa - Vũng Tàu	Đang điều trị	Việt Nam
	18	Thanh Hóa	3	0	3	0					2020-06-08	fCampuchia		BN332	18	Nam	Đồng Tháp	Đang điều trị	Việt Nam
	19	Cần Thơ	2	0	2	0						fM(330)		BN331	47	Nữ	Quảng Nam	Đang điều trị	Việt Nam
	20	Trà Vinh	2	0	2	0						fM		BN330	28	Nữ	Quảng Nam	Đang điều trị	Việt Nam
	21	Ninh Thuận	2	0	2	0					2020-06-06	fE		BN329	22	Nam	Hồ Chí Minh	Đang điều trị	Việt Nam
	22	Lào Cai	2	0	2	0					2020-05-30	314, from Russia		BN328	1	Nam	Hải Dương	Đang điều trị	Việt Nam
	23	Thừa Thiên Huế	2	0	2	0					2020-05-26	from Russia		BN327	31	Nam	Thái Bình	Khỏi	Việt Nam
	24	Hưng Yên	1	0	1	0					2020-05-25	from France		BN326	20	Nữ	Hồ Chí Minh	Khỏi	Việt Nam
	25	Đồng Nai	1	0	1	0				https://ncov.moh.gov.vn/dong-thoi-gian	2020-05-24	from Russia	Bệnh nhân nữ, 34 tuổi, có địa chỉ tại Gia Viễn, Ninh Bình. Bệnh nhân đã từng mắc COVID-19 tại Nga, đã khỏi bệnh trước khi về Việt Nam. Ngày 13/5, bệnh nhân từ Moscow về sân bay Vân Đồn trên chuyến bay VN0062, được cách ly ngay tại Trung đoàn 125, Hải Dương. Hiện bệnh nhân được cách ly, điều trị tại Bệnh viện Bệnh Nhiệt đới TP. Hải Dương. Như vậy, tổng số ca nhiễm trên chuyến bay VN0062 ngày 13/5 …	BN325	34	Nữ	Hải Dương	Khỏi	Việt Nam
	26	Hà Giang	1	0	1	0				https://ncov.moh.gov.vn/-/hai-tiep-vien-hang-khong-vietnam-airlines-mac-covid-19-viet-nam-co-324-ca-nhiem	2020-05-18			BN324	18	Nam	Hà Nội	Khỏi	Việt Nam
	27	Khánh Hòa	1	0	1	0								BN323	19	Nữ	Hà Nội	Khỏi	Việt Nam
	28	Bến Tre	1	0	1	0								BN322	39	Nam	Hồ Chí Minh	Khỏi	Việt Nam
	29	Bắc Ninh	1	0	1	0								BN321	44	Nam	Hồ Chí Minh	Khỏi	Việt Nam
	30	Thái Nguyên	1	0	1	0				https://ncov.moh.gov.vn/dong-thoi-gian	2020-05-17	from Russia		BN320	29	Nam	Thái Bình	Khỏi	Việt Nam
	31	Lai Châu	1	0	1	0						from Russia		BN319	26	Nam	Thái Bình	Khỏi	Việt Nam
		1.10 am NL time 20 June 20	349	23	326	0				https://luatvietnam.vn/thong-bao-cua-bo-y-te-ve-covid-19/ca-benh-nhiem-covid-19-so-315-318-692-25154-article.html	2020-05-16	from Russia		BN318	41	Nữ	Thái Bình	Khỏi	Việt Nam
												from Russia		BN317	29	Nam	Thái Bình	Khỏi	Việt Nam
												from Philippines		BN316	19	Nam	Đồng Tháp	Khỏi	Việt Nam
												from Campuchia		BN315	39	Nam	Tây Ninh	Khỏi	Việt Nam
										http://dangcongsan.vn/khoa-giao/benh-nhan-covid-19-so-314-o-viet-nam-la-nguoi-tro-ve-tu-nga-554922.html		from Russia		BN314	62	Nữ	Hải Dương	Khỏi	Việt Nam
									https://suckhoedoisong.vn/cap-nhat-danh-sach-benh-nhan-covid-19-n171531.html?fbclid=IwAR2vMJxtjvrROWucek_hNK19l_Fniguinzhl986zKauNVNDz0rAatveGPgU	https://luatvietnam.vn/thong-bao-cua-bo-y-te-ve-covid-19/thong-bao-ca-benh-nhiem-covid-19-so-313-692-25149-article.html	2020-05-15	from Dubai-India	fly No. VN0088	BN313	28	Nam	Bạc Liêu	Khỏi	Việt Nam
										https://luatvietnam.vn/thong-bao-cua-bo-y-te-ve-covid-19/24-ca-nhiem-covid-moi-692-25136-article.html		VN0062 từ Mátxcơva (Liên bang Nga)		BN312	50	Nữ	Quảng Ninh	Khỏi	Việt Nam
														BN311	26	Nam	Thái Bình	Khỏi	Việt Nam
														BN310	26	Nam	Thái Bình	Khỏi	Việt Nam
														BN309	30	Nam	Thái Bình	Khỏi	Việt Nam
														BN308	42	Nam	Thái Bình	Khỏi	Việt Nam
														BN307	30	Nam	Thái Bình	Khỏi	Việt Nam
														BN306	25	Nam	Thái Bình	Khỏi	Việt Nam
														BN305	36	Nam	Thái Bình	Khỏi	Việt Nam
														BN304	47	Nam	Thái Bình	Khỏi	Việt Nam
														BN303	48	Nam	Thái Bình	Khỏi	Việt Nam
														BN302	25	Nam	Thái Bình	Khỏi	Việt Nam
														BN301	29	Nam	Thái Bình	Khỏi	Việt Nam
														BN300	26	Nam	Thái Bình	Khỏi	Việt Nam
														BN299	35	Nam	Thái Bình	Khỏi	Việt Nam
														BN298	29	Nam	Thái Bình	Khỏi	Việt Nam
														BN297	30	Nam	Thái Bình	Khỏi	Việt Nam
														BN296	45	Nam	Thái Bình	Khỏi	Việt Nam
														BN295	26	Nam	Thái Bình	Khỏi	Việt Nam
														BN294	29	Nam	Thái Bình	Khỏi	Việt Nam
														BN293	30	Nam	Thái Bình	Khỏi	Việt Nam
														BN292	27	Nam	Thái Bình	Đang điều trị	Việt Nam
														BN291	24	Nam	Thái Bình	Khỏi	Việt Nam
														BN290	40	Nam	Thái Bình	Khỏi	Việt Nam
														BN289	25	Nam	Thái Bình	Khỏi	Việt Nam
										https://luatvietnam.vn/thong-bao-cua-bo-y-te-ve-covid-19/thong-bao-ve-ca-benh-nhiem-covid-19-so-272-288-692-25031-article.html	2020-05-07	from United Arab Emirates, có 01 gia đình ba người đã sống cùng một bệnh nhân dương tính tại Dubai.		BN288	32	Nữ	Bạc Liêu	Khỏi	Việt Nam
														BN287	28	Nam	Bạc Liêu	Khỏi	Việt Nam
														BN286	23	Nữ	Bạc Liêu	Khỏi	Việt Nam
														BN285	30	Nữ	Bạc Liêu	Khỏi	Việt Nam
														BN284	30	Nữ	Bạc Liêu	Khỏi	Việt Nam
														BN283	20	Nữ	Bạc Liêu	Khỏi	Việt Nam
														BN282	37	Nữ	Bạc Liêu	Khỏi	Việt Nam
														BN281	30	Nữ	Bạc Liêu	Khỏi	Việt Nam
														BN280	29	Nữ	Bạc Liêu	Khỏi	Việt Nam
														BN279	20	Nam	Bạc Liêu	Khỏi	Việt Nam
														BN278	50	Nữ	Bạc Liêu	Khỏi	Việt Nam
														BN277	22	Nữ	Bạc Liêu	Khỏi	Việt Nam
														BN276	36	Nam	Bạc Liêu	Khỏi	Việt Nam
														BN275	33	Nam	Bạc Liêu	Khỏi	Việt Nam
														BN274	0	Nam	Bạc Liêu	Khỏi	Việt Nam
														BN273	30	Nữ	Bạc Liêu	Khỏi	Việt Nam
														BN272	58	Nam	Bạc Liêu	Khỏi	Việt Nam
										https://luatvietnam.vn/thong-bao-cua-bo-y-te-ve-covid-19/thong-bao-ve-ca-benh-nhiem-covid-19-so-271-692-24954-article.html	2020-05-03	E		BN271	37	Nam	Hồ Chí Minh	Khỏi	Vương quốc Anh	x
										https://luatvietnam.vn/thong-bao-cua-bo-y-te-ve-covid-19/ca-nhiem-covid-19-24-04-692-24867-article.html	2020-04-24	fJ	Cả 2 ca này đều là du học sinh trở về từ Nhật Bản,	BN270	22	Nữ	Thái Bình	Khỏi	Việt Nam
												fJ		BN269	23	Nam	Thái Bình	Khỏi	Việt Nam
										https://tuoitre.vn/cap-nhat-dich-covid-19-sang-16-4-co-gai-o-dong-van-nhiem-virus-corona-ca-thu-268-20200408091147701.htm	2020-04-16		Hà Giang, có 3 anh trai làm việc tự do bên kia biên giới	BN268	16	Nữ	Hà Giang	Khỏi	Việt Nam
										http://baosoctrang.org.vn/suc-khoe-va-doi-song/ca-benh-267-la-nguoi-thu-3-trong-mot-gia-dinh-mac-covid-19-o-o-dich-ha-loi-36662.html	2020-04-15		Nam, 46 tuổi, xóm Hội, Hạ Lôi, Mê Linh, Hà Nội. Bệnh nhân này là bố của bệnh nhân 257 (nữ, 15 tuổi là học sinh, đang nghỉ học ở nhà) và chồng của bệnh nhân 258, có tiếp xúc gần với bệnh nhân 243 tại nhà ngày 20-3.	BN267	46	Nam	Hà Nội	Khỏi	Việt Nam
									https://tuoitre.vn/phong-toa-noi-benh-nhan-266-cu-tru-xac-dinh-28-nguoi-f1-20200414231554604.htm	https://tuoitre.vn/them-1-ca-lien-quan-bach-mai-viet-nam-266-ca-benh-covid-19-20200326081306417.htm	2020-04-14			BN266	36	Nữ	Hà Nội	Khỏi	Việt Nam
										https://luatvietnam.vn/thong-bao-cua-bo-y-te-ve-covid-19/ca-nhiem-covid-19-263-265-692-24696-article.html	2020-04-13	fAs	https://baohatinh.vn/tag/benh-nhan-265/	BN265	26	Nam	Hà Tĩnh	Khỏi	Việt Nam
												Hạ Lôi		BN264	24	Nữ	Hà Nội	Khỏi	Việt Nam
												Hạ Lôi		BN263	45	Nữ	Hà Nội	Khỏi	Việt Nam
									f1	https://luatvietnam.vn/thong-bao-cua-bo-y-te-ve-covid-19/ca-nhiem-covid-19-261-262-692-24679-article.html		Hạ Lôi. 254		BN262	26	Nam	Hà Nội	Khỏi	Việt Nam	https://cuocsongantoan.vn/noi-lo-nguon-lay-covid-19-va-hanh-trinh-truy-tim-f0-43076.html
												Hạ Lôi		BN261	60	Nữ	Hà Nội	Khỏi	Việt Nam
										https://luatvietnam.vn/thong-bao-cua-bo-y-te-ve-covid-19/ca-nhiem-covid-19-259-260-692-24676-article.html	2020-04-12	Hạ Lôi, 259 và 2 người F1 của 243		BN260	35	Nữ	Hà Nội	Khỏi	Việt Nam
												Hạ Lôi, 254		BN259	41	Nữ	Hà Nội	Khỏi	Việt Nam
										https://luatvietnam.vn/thong-bao-cua-bo-y-te-ve-covid-19/ca-nhiem-covid-19-258-692-24671-article.html	2020-04-11	HaLoi, MeLinh, 257		BN258	47	Nữ	Hà Nội	Khỏi	Việt Nam
										https://baotainguyenmoitruong.vn/bo-y-te-thong-tin-ve-ca-nhiem-covid-19-thu-256-va-257-o-viet-nam-302796.html	2020-04-10	HaLoi, MeLinh, 243		BN257	15	Nữ	Hà Nội	Khỏi	Việt Nam
												fR, SU290		BN256	52	Nam	Vĩnh Phúc	Khỏi	Việt Nam
										https://luatvietnam.vn/thong-bao-cua-bo-y-te-ve-covid-19/ca-nhiem-covid-19-so-252-255-692-24647-article.html	2020-04-09	fR. SU290		BN255	29	Nam	Vĩnh Phúc	Khỏi	Việt Nam
												BN243, BN250.		BN254	51	Nam	Hà Nội	Khỏi	Việt Nam
												243		BN253	41	Nữ	Hà Nội	Khỏi	Việt Nam
												from Campuchia	cùng gia đình có 5 người, trong đó 2 người đã được xác định mắc COVID-19 và được cách ly, điều trị tại Campuchia.	BN252	6	Nam	Tây Ninh	Khỏi	Việt Nam
										https://luatvietnam.vn/tin-moi-dich-covid-19/thong-bao-ca-benh-nhiem-covid-19-so-250-251-691-24613-article.html	2020-04-08	ko xd		BN251	64	Nam	Hà Nam	Khỏi	Việt Nam
									https://luatvietnam.vn/thong-bao-cua-bo-y-te-ve-covid-19/thong-bao-khan-so-12-lich-trinh-di-chuyen-va-tien-su-dich-te-phuc-tap-cua-bn243-692-24609-article.html			243		BN250	50	Nữ	Hà Nội	Khỏi	Việt Nam
										https://tuoitre.vn/cap-nhat-dich-covid-19-chieu-7-4-viet-nam-them-4-ca-moi-tong-249-ca-20200321205533061.htm	2020-04-07	US		BN249	55	Nam	Hà Nội	Khỏi	Việt Nam
												US		BN248	20	Nam	Hồ Chí Minh	Khỏi	Việt Nam
												124 + 151		BN247	28	Nam	Đồng Nai	Khỏi	Việt Nam
												Russia		BN246	33	Nam	Hà Nội	Khỏi	Việt Nam
										https://luatvietnam.vn/thong-bao-cua-bo-y-te-ve-covid-19/thong-bao-ca-benh-nhiem-covid-19-so-242-245-692-24592-article.html	2020-04-06	Spain		BN245	21	Nữ	Hà Nội	Khỏi	Việt Nam
												Germany		BN244	44	Nữ	Hà Nội	Khỏi	Việt Nam	https://tuoitre.vn/o-dich-lon-nhat-viet-nam-mat-dau-cac-ca-benh-f0-20200402223615978.htm
												from Bach Mai hospital		BN243	47	Nam	Hà Nội	Khỏi	Việt Nam	http://cand.com.vn/Xa-hoi/Nguoi-dan-thon-Ha-Loi-mong-muon-duoc-xet-nghiem-nhanh-COVID-19-589736/
												Russia		BN242	34	Nữ	Hà Nội	Khỏi	Việt Nam
									duy nhất 1 bệnh nhân COVID-19 mới, nâng tổng số ca nhiễm cả nước lên 241. Hôm nay cũng là ngày có số bệnh nhân ít nhất trong gần 1 tháng qua và là ngày đầu tiên không ghi nhận ca nhiễm từ cộng đồng trong hơn 10 ngày qua.	https://tuoitre.vn/dich-covid-19-chieu-5-4-chi-1-benh-nhan-moi-ca-nuoc-241-ca-20200318130134818.htm	2020-04-05	England		BN241	20	Nam	Bạc Liêu	Khỏi	Việt Nam
										https://baodanang.vn/ytesuckhoe/202004/bo-y-te-cong-bo-ca-benh-thu-240-mac-covid-19-lien-quan-den-ca-166-3310855/	2020-04-04	166 from Thailand		BN240	29	Nữ	Ninh Bình	Khỏi	Việt Nam
										https://baotainguyenmoitruong.vn/cap-nhat-tinh-hinh-nhiem-covid-19-tai-viet-nam-sang-4-4-them-2-ca-238-va-239-302439.html		from Bach Mai hospital		BN239	71	Nam	Vĩnh Phúc	Khỏi	Việt Nam
												210 from Thailand		BN238	17	Nữ	Hà Tĩnh	Khỏi	Việt Nam
										https://luatvietnam.vn/thong-bao-cua-bo-y-te-ve-covid-19/thong-bao-ve-ca-benh-nhiem-covid-19-so-234-237-692-24557-article.html	2020-04-03	Patients with leukemia (acute leukemia)		BN237	64	Nam	Hà Nội	Khỏi	Thụy Điển	EU x	Spain
													England	BN236	26	Nữ	Hồ Chí Minh	Khỏi	Vương quốc Anh	x
													England	BN235	25	Nam	Hồ Chí Minh	Khỏi	Vương quốc Anh	x
													France (VN2106)	BN234	69	Nữ	Hồ Chí Minh	Khỏi	Việt Nam
										https://nhandan.com.vn/y-te/item/43901702-them-sau-benh-nhan-covid-19-mot-ca-la-nhan-vien-cong-ty-truong-sinh.html%20228%20-%20233			(SU 290)	BN233	24	Nữ	Vĩnh Phúc	Khỏi	Việt Nam
													(SU 290)	BN232	67	Nam	Vĩnh Phúc	Khỏi	Việt Nam
													with Truong Sinh, Bach Mai	BN231	57	Nữ	Hà Nam	Khỏi	Việt Nam
												Vietnamese	from outside of Vietnam	BN230	28	Nữ	Ninh Bình	Khỏi	Việt Nam
												Vietnamese	from outside of Vietnam	BN229	30	Nữ	Ninh Bình	Khỏi	Việt Nam
												Vietnamese	from outside of Vietnam	BN228	29	Nam	Ninh Bình	Khỏi	Việt Nam
										https://luatvietnam.vn/thong-bao-cua-bo-y-te-ve-covid-19/thong-bao-ve-ca-benh-nhiem-covid-19-so-223-227-692-24536-article.html	2020-04-02	209		BN227	32	Nam	Hà Nội	Khỏi	Việt Nam
												212	the same fly with cass 212	BN226	22	Nam	Vĩnh Phúc	Khỏi	Việt Nam
													Russia	BN225	35	Nam	Hà Nội	Khỏi	Việt Nam
												158	Brazilian	BN224	39	Nam	Hồ Chí Minh	Khỏi	Bra-xin	x
													with Truong Sinh	BN223	29	Nữ	Hà Nội	Khỏi	Việt Nam
										https://nld.com.vn/suc-khoe/them-4-ca-covid-19-moi-1-ca-la-nguoi-nha-benh-nhan-benh-vien-bach-mai-20200401205945392.htm			US (fly JL751)	BN222	22	Nữ	Hà Nội	Khỏi	Việt Nam
													Canada	BN221	24	Nữ	Vĩnh Phúc	Khỏi	Việt Nam
													France	BN220	20	Nam	Hà Nội	Khỏi	Việt Nam
												133		BN219	59	Nữ	Hưng Yên	Khỏi	Việt Nam
										https://luatvietnam.vn/thong-bao-cua-bo-y-te-ve-covid-19/thong-bao-ve-ca-benh-nhiem-covid-19-so-213-218-692-24526-article.html	2020-04-01		Germany (SU 290)	BN218	43	Nữ	Hà Nội	Khỏi	Việt Nam
													Japan	BN217	25	Nữ	Hà Nội	Khỏi	Việt Nam
													Germany (SU 290)	BN216	48	Nữ	Hà Nội	Khỏi	Việt Nam
													with Truong Sinh	BN215	31	Nam	Hà Nội	Khỏi	Việt Nam
													with Truong Sinh, Bach Mai	BN214	45	Nữ	Hà Nội	Khỏi	Việt Nam
													with Bach Mai hospital	BN213	40	Nữ	Hà Nội	Khỏi	Việt Nam
										https://baoquocte.vn/cap-nhat-covid-19-o-viet-nam-ngay-14-them-5-ca-mac-1-nguoi-cua-cong-ty-truong-sinh-112684.html			Russia	BN212	35	Nữ	Vĩnh Phúc	Khỏi	Việt Nam	https://laodong.vn/infographic/da-co-20-ca-mac-covid-19-tren-cac-chuyen-bay-su290-tu-nga-ve-viet-nam-796583.ldo
													US	BN211	23	Nữ	Ninh Bình	Khỏi	Việt Nam
												201	from Thailand	BN210	26	Nữ	Hà Tĩnh	Khỏi	Việt Nam
												163	with Công ty Xăng dầu Khu vực I	BN209	55	Nữ	Hà Nội	Khỏi	Việt Nam
													with Truong Sinh	BN208	38	Nữ	Hà Nội	Khỏi	Việt Nam
														BN207	49	Nam	Hồ Chí Minh	Khỏi	Bra-xin	x
														BN206	48	Nam	Hồ Chí Minh	Khỏi	Việt Nam
														BN205	41	Nam	Hà Nội	Khỏi	Việt Nam
														BN204	10	Nam	Hồ Chí Minh	Khỏi	Việt Nam
														BN203	35	Nữ	Hồ Chí Minh	Khỏi	Việt Nam
														BN202	57	Nữ	Hà Nội	Khỏi	Việt Nam
														BN201	23	Nữ	Hà Nội	Khỏi	Việt Nam
														BN200	61	Nữ	Hà Nội	Khỏi	Việt Nam
														BN199	57	Nữ	Hà Nội	Khỏi	Việt Nam
														BN198	53	Nữ	Hà Nội	Khỏi	Việt Nam
														BN197	41	Nam	Hà Nội	Khỏi	Việt Nam
														BN196	34	Nữ	Hà Nội	Khỏi	Việt Nam
														BN195	41	Nữ	Hà Nội	Khỏi	Việt Nam
														BN194	42	Nữ	Hà Nội	Khỏi	Việt Nam
														BN193	23	Nữ	Hà Nội	Khỏi	Việt Nam
														BN192	21	Nữ	Hà Nội	Khỏi	Việt Nam
														BN191	36	Nữ	Hà Nội	Khỏi	Việt Nam
														BN190	49	Nữ	Hà Nội	Khỏi	Việt Nam
														BN189	46	Nữ	Hà Nội	Khỏi	Việt Nam
														BN188	44	Nữ	Hà Nam	Khỏi	Việt Nam
														BN187	30	Nam	Hà Nội	Khỏi	Hoa Kỳ
														BN186	52	Nữ	Hà Nội	Khỏi	Pháp
														BN185	38	Nam	Hà Nội	Khỏi	Việt Nam
														BN184	42	Nữ	Hà Nội	Khỏi	Việt Nam
														BN183	43	Nữ	Hà Nội	Khỏi	Việt Nam
														BN182	19	Nữ	Ninh Bình	Khỏi	Việt Nam
														BN181	33	Nam	Ninh Bình	Khỏi	Việt Nam
														BN180	27	Nữ	Ninh Bình	Khỏi	Việt Nam
														BN179	62	Nam	Thanh Hóa	Khỏi	Việt Nam
														BN178	44	Nữ	Thái Nguyên	Khỏi	Việt Nam
														BN177	49	Nữ	Hà Nội	Khỏi	Việt Nam
														BN176	38	Nữ	Hà Nội	Khỏi	Việt Nam
														BN175	57	Nam	Hà Nội	Khỏi	Việt Nam
														BN174	57	Nữ	Hà Nội	Khỏi	Việt Nam
														BN173	43	Nữ	Hà Nội	Khỏi	Việt Nam
														BN172	35	Nữ	Hà Nội	Khỏi	Việt Nam
														BN171	19	Nữ	Hồ Chí Minh	Khỏi	Việt Nam
														BN170	27	Nam	Ninh Bình	Khỏi	Việt Nam
														BN169	47	Nữ	Hà Nội	Khỏi	Việt Nam
														BN168	35	Nữ	Hà Nam	Khỏi	Việt Nam
														BN167	20	Nữ	Hà Nội	Khỏi	Đan Mạch	EU x
														BN166	25	Nữ	Ninh Bình	Khỏi	Việt Nam
														BN165	58	Nam	Ninh Bình	Khỏi	Việt Nam
														BN164	23	Nam	Ninh Bình	Khỏi	Việt Nam
														BN163	43	Nữ	Hà Nội	Khỏi	Việt Nam
														BN162	63	Nữ	Hà Nội	Khỏi	Việt Nam
														BN161	88	Nữ	Hà Nội	Khỏi	Việt Nam
														BN160	30	Nữ	Hồ Chí Minh	Khỏi	Việt Nam
														BN159	33	Nam	Hồ Chí Minh	Khỏi	Bra-xin	x
														BN158	45	Nam	Hồ Chí Minh	Khỏi	Bra-xin	x
														BN157	31	Nữ	Hồ Chí Minh	Khỏi	Vương quốc Anh	x
														BN156	21	Nam	Bạc Liêu	Khỏi	Việt Nam
														BN155	21	Nữ	Bạc Liêu	Khỏi	Việt Nam
														BN154	23	Nữ	Cần Thơ	Khỏi	Việt Nam
														BN153	60	Nữ	Hồ Chí Minh	Khỏi	Việt Nam
														BN152	27	Nữ	Hồ Chí Minh	Khỏi	Việt Nam
										https://vietnamnet.vn/vn/suc-khoe/benh-nhan-151-tai-nhiem-covid-19-sau-10-ngay-cong-bo-khoi-benh-637298.html				BN151	45	Nữ	Hồ Chí Minh	Khỏi	Bra-xin	https://vietnamnet.vn/vn/suc-khoe/viet-nam-da-co-153-ca-nhiem-covid-19-3-nguoi-lay-trong-cong-dong-628420.html
														BN150	55	Nam	Hồ Chí Minh	Khỏi	Việt Nam
														BN149	40	Nam	Quảng Ninh	Khỏi	Việt Nam
														BN148	58	Nam	Hà Nội	Khỏi	Pháp	x
														BN147	19	Nam	Hà Nội	Khỏi	Việt Nam
														BN146	17	Nữ	Hà Tĩnh	Khỏi	Việt Nam
														BN145	34	Nam	Cần Thơ	Khỏi	Việt Nam
														BN144	22	Nam	Hồ Chí Minh	Khỏi	Việt Nam
														BN143	58	Nữ	Hồ Chí Minh	Khỏi	Cộng hòa Nam Phi	x
														BN142	26	Nam	Hồ Chí Minh	Khỏi	Việt Nam
														BN141	29	Nữ	Hà Nội	Khỏi	Việt Nam
														BN140	21	Nam	Hà Nội	Khỏi	Việt Nam
														BN139	24	Nữ	Hà Nội	Khỏi	Việt Nam
														BN138	23	Nam	Hà Nội	Khỏi	Việt Nam
														BN137	36	Nam	Hà Nội	Khỏi	Việt Nam
														BN136	23	Nữ	Hà Nội	Khỏi	Việt Nam
														BN135	27	Nữ	Đà Nẵng	Khỏi	Việt Nam
										https://www.facebook.com/benhvienquanthuduc/photos/th%C3%B4ng-tin-11-ca-b%E1%BB%87nh-m%E1%BB%9Bi-ca-th%E1%BB%A9-124-125-126-127-128-129-130-131-132-133-134ca-b%E1%BB%87/1138699786461570/			SU290	BN134	10	Nam	Thanh Hóa	Khỏi	Việt Nam
														BN133	66	Nữ	Lai Châu	Khỏi	Việt Nam
														BN132	25	Nữ	Bắc Giang	Khỏi	Việt Nam
														BN131	23	Nam	Bắc Giang	Khỏi	Việt Nam
														BN130	30	Nam	Bắc Giang	Khỏi	Việt Nam
														BN129	20	Nam	Hà Nội	Khỏi	Việt Nam
														BN128	20	Nam	Hà Nội	Khỏi	Việt Nam
														BN127	23	Nam	Hồ Chí Minh	Khỏi	Việt Nam
														BN126	28	Nam	Hồ Chí Minh	Khỏi	Cộng hòa Nam Phi	x
														BN125	22	Nữ	Hồ Chí Minh	Khỏi	Cộng hòa Nam Phi	x
													siêu lây nhiễm (from B)?	BN124	52	Nam	Hồ Chí Minh	Khỏi	Bra-xin	x
														BN123	17	Nữ	Bến Tre	Khỏi	Việt Nam
														BN122	24	Nữ	Đà Nẵng	Khỏi	Việt Nam
														BN121	58	Nam	Hồ Chí Minh	Khỏi	Việt Nam
														BN120	27	Nam	Hồ Chí Minh	Khỏi	Canada	x
														BN119	29	Nam	Hồ Chí Minh	Khỏi	Hoa Kỳ	x
														BN118	23	Nữ	Tây Ninh	Khỏi	Việt Nam
														BN117	30	Nam	Tây Ninh	Khỏi	Việt Nam
														BN116	29	Nam	Hà Nội	Khỏi	Việt Nam
														BN115	44	Nữ	Hà Nội	Khỏi	Việt Nam
														BN114	19	Nam	Hà Nội	Khỏi	Việt Nam
														BN113	18	Nữ	Hà Nội	Khỏi	Việt Nam
														BN112	30	Nữ	Hà Nội	Khỏi	Việt Nam
														BN111	25	Nữ	Hà Nội	Khỏi	Việt Nam
														BN110	19	Nam	Hà Nội	Khỏi	Việt Nam	fA(US)	https://tuoitre.vn/them-7-nguoi-nhiem-virus-gay-covid-19-viet-nam-da-co-113-ca-benh-20200322213234153.htm
														BN109	42	Nam	Hà Nội	Khỏi	Việt Nam
														BN108	19	Nam	Hà Nội	Khỏi	Việt Nam
														BN107	25	Nữ	Hà Nội	Khỏi	Việt Nam
														BN106	20	Nữ	Trà Vinh	Khỏi	Việt Nam
														BN105	35	Nữ	Trà Vinh	Khỏi	Việt Nam
														BN104	33	Nữ	Đồng Tháp	Khỏi	Việt Nam
														BN103	22	Nam	Đồng Tháp	Khỏi	Việt Nam
														BN102	9	Nữ	Đồng Tháp	Khỏi	Việt Nam
														BN101	26	Nữ	Đồng Tháp	Khỏi	Việt Nam
														BN100	55	Nam	Hồ Chí Minh	Khỏi	Việt Nam
														BN99	29	Nam	Hồ Chí Minh	Khỏi	Việt Nam
														BN98	34	Nam	Hồ Chí Minh	Khỏi	Vương quốc Anh	x
														BN97	34	Nam	Hồ Chí Minh	Khỏi	Vương quốc Anh	x
														BN96	21	Nữ	Hồ Chí Minh	Khỏi	Việt Nam
													2020-03-22	BN95	20	Nam	Hồ Chí Minh	Khỏi	Việt Nam	https://m.facebook.com/thongtinchinhphu/photos/a.914137021996819/2837062116370957/?type=3&source=57&__tn__=EH-R
														BN94	64	Nữ	Bắc Giang	Khỏi	Việt Nam
														BN93	20	Nam	Hà Nội	Khỏi	Việt Nam
														BN92	21	Nam	Hồ Chí Minh	Khỏi	Việt Nam
														BN91	43	Nam	Hồ Chí Minh	Đang điều trị	Vương quốc Anh	https://cuocsongantoan.vn/nhin-mieng-dai-khach-50460.html
														BN90	21	Nữ	Hồ Chí Minh	Khỏi	Việt Nam
														BN89	22	Nữ	Hồ Chí Minh	Khỏi	Việt Nam
														BN88	25	Nữ	Hà Nội	Khỏi	Việt Nam
														BN87	34	Nữ	Hà Nội	Khỏi	Việt Nam
														BN86	54	Nữ	Hà Nội	Khỏi	Việt Nam
														BN85	20	Nam	Hà Nội	Khỏi	Việt Nam
														BN84	21	Nam	Hà Nội	Khỏi	Việt Nam
														BN83	50	Nữ	Hồ Chí Minh	Khỏi	Hoa Kỳ	x
														BN82	16	Nữ	Hồ Chí Minh	Khỏi	Việt Nam
														BN81	20	Nam	Hồ Chí Minh	Khỏi	Việt Nam
														BN80	18	Nam	Hồ Chí Minh	Khỏi	Việt Nam
														BN79	48	Nữ	Hồ Chí Minh	Khỏi	Việt Nam
														BN78	22	Nam	Hà Nội	Khỏi	Việt Nam
														BN77	25	Nữ	Bắc Ninh	Khỏi	Việt Nam
														BN76	52	Nam	Hà Nội	Khỏi	Pháp	x
														BN75	40	Nữ	Hồ Chí Minh	Khỏi	Việt Nam
														BN74	23	Nam	Hà Nội	Khỏi	Việt Nam
														BN73	11	Nam	Hải Dương	Khỏi	Việt Nam
														BN72	25	Nữ	Hà Nội	Khỏi	Pháp	x
														BN71	19	Nữ	Hà Nội	Khỏi	Việt Nam
														BN70	19	Nam	Hà Nội	Khỏi	Việt Nam
														BN69	30	Nam	Hà Nội	Khỏi	Đức	x
														BN68	41	Nam	Đà Nẵng	Khỏi	Hoa Kỳ	x
														BN67	36	Nam	Ninh Thuận	Khỏi	Việt Nam	from Malaisia
														BN66	21	Nữ	Hồ Chí Minh	Khỏi	Việt Nam	from US
														BN65	28	Nữ	Hồ Chí Minh	Khỏi	Việt Nam
														BN64	36	Nữ	Hồ Chí Minh	Khỏi	Việt Nam	Bệnh nhân đi cùng bạn trai từ Thuỵ sĩ tới Dubai và về Việt Nam
														BN63	20	Nữ	Hà Nội	Khỏi	Việt Nam
														BN62	18	Nam	Quảng Ninh	Khỏi	Việt Nam
														BN61	42	Nam	Ninh Thuận	Khỏi	Việt Nam
														BN60	29	Nam	Hà Nội	Khỏi	Pháp	x
														BN59	26	Nữ	Hà Nội	Khỏi	Việt Nam
														BN58	26	Nữ	Hà Nội	Khỏi	Việt Nam
														BN57	66	Nam	Quảng Nam	Khỏi	Vương quốc Anh	x
														BN56	30	Nam	Hà Nội	Khỏi	Vương quốc Anh	x
														BN55	35	Nam	Hà Nội	Khỏi	Đức	x
														BN54	33	Nam	Hồ Chí Minh	Khỏi	Lát-vi-a	EU x
														BN53	53	Nam	Hồ Chí Minh	Khỏi	Cộng hòa Séc	EU x
														BN52	24	Nữ	Quảng Ninh	Khỏi	Việt Nam
														BN51	22	Nữ	Hà Nội	Khỏi	Việt Nam
														BN50	50	Nam	Hà Nội	Khỏi	Việt Nam
														BN49	71	Nam	Thừa Thiên Huế	Khỏi	Vương quốc Anh	x
														BN48	31	Nam	Hồ Chí Minh	Khỏi	Việt Nam
														BN47	43	Nữ	Hà Nội	Khỏi	Việt Nam
														BN46	30	Nữ	Hà Nội	Khỏi	Việt Nam
														BN45	25	Nam	Hồ Chí Minh	Khỏi	Việt Nam
														BN44	13	Nam	Bình Thuận	Khỏi	Việt Nam
														BN43	47	Nữ	Bình Thuận	Khỏi	Việt Nam
														BN42	28	Nam	Bình Thuận	Khỏi	Việt Nam
														BN41	59	Nam	Bình Thuận	Khỏi	Việt Nam
														BN40	2	Nữ	Bình Thuận	Khỏi	Việt Nam
														BN39	25	Nam	Hà Nội	Khỏi	Việt Nam
														BN38	28	Nữ	Bình Thuận	Khỏi	Việt Nam
														BN37	37	Nữ	Bình Thuận	Khỏi	Việt Nam
														BN36	64	Nữ	Bình Thuận	Khỏi	Việt Nam
														BN35	29	Nữ	Đà Nẵng	Khỏi	Việt Nam
													Siêu lây nhiễm (from US)	BN34	51	Nữ	Bình Thuận	Khỏi	Việt Nam	https://thanhnien.vn/thoi-su/benh-nhan-covid-19-thu-34-o-binh-thuan-la-thanh-vien-doan-nu-doanh-nhan-vcci-tham-my-1193960.html
														BN33	58	Nam	Quảng Nam	Khỏi	Vương quốc Anh
														BN32	24	Nữ	Hồ Chí Minh	Khỏi	Việt Nam
														BN31	49	Nam	Quảng Nam	Khỏi	Vương quốc Anh
														BN30	66	Nữ	Thừa Thiên Huế	Khỏi	Vương quốc Anh
														BN29	58	Nam	Đà Nẵng	Khỏi	Vương quốc Anh
														BN28	74	Nam	Đà Nẵng	Khỏi	Vương quốc Anh
														BN27	67	Nam	Lào Cai	Khỏi	Vương quốc Anh
														BN26	50	Nữ	Lào Cai	Khỏi	Ai-xơ-len	EU x
														BN25	70	Nữ	Quảng Ninh	Khỏi	Vương quốc Anh
														BN24	69	Nam	Quảng Ninh	Khỏi	Vương quốc Anh
														BN23	66	Nam	Quảng Ninh	Khỏi	Vương quốc Anh
														BN22	60	Nam	Quảng Ninh	Khỏi	Vương quốc Anh
														BN21	61	Nam	Hà Nội	Khỏi	Việt Nam
														BN20	28	Nam	Hà Nội	Khỏi	Việt Nam
														BN19	64	Nữ	Hà Nội	Khỏi	Việt Nam
														BN18	27	Nam	Ninh Bình	Khỏi	Việt Nam
														BN17	26	Nữ	Hà Nội	Khỏi	Việt Nam
														BN16	50	Nam	Vĩnh Phúc	Khỏi	Việt Nam
														BN15	0	Nữ	Vĩnh Phúc	Khỏi	Việt Nam
										https://luatvietnam.vn/thong-bao-cua-bo-y-te-ve-covid-19/thong-bao-ve-ca-benh-nhiem-covid-19-so-213-218-692-24526-article.html	2020-04-01		Germany (SU 290)	BN14	55	Nữ	Vĩnh Phúc	Khỏi	Việt Nam
													Japan	BN13	29	Nữ	Vĩnh Phúc	Khỏi	Việt Nam
													Germany (SU 290)	BN12	16	Nữ	Vĩnh Phúc	Khỏi	Việt Nam
													with Truong Sinh	BN11	49	Nữ	Vĩnh Phúc	Khỏi	Việt Nam
													with Truong Sinh, Bach Mai	BN10	42	Nữ	Vĩnh Phúc	Khỏi	Việt Nam
													with Bach Mai hospital	BN9	30	Nam	Vĩnh Phúc	Khỏi	Việt Nam
										https://baoquocte.vn/cap-nhat-covid-19-o-viet-nam-ngay-14-them-5-ca-mac-1-nguoi-cua-cong-ty-truong-sinh-112684.html			Russia	BN8	29	Nữ	Vĩnh Phúc	Khỏi	Việt Nam
													US	BN7	73	Nam	Hồ Chí Minh	Khỏi	Hoa Kỳ	x
												201	from Thailand	BN6	25	Nữ	Khánh Hòa	Khỏi	Việt Nam
												163	with Công ty Xăng dầu Khu vực I	BN5	23	Nữ	Vĩnh Phúc	Khỏi	Việt Nam		https://dantri.com.vn/suc-khoe/3-benh-nhan-dau-tien-tai-o-dich-vinh-phuc-khoe-khoan-ngay-xuat-vien-20200210144749801.htm
													with Truong Sinh	BN4	29	Nam	Vĩnh Phúc	Khỏi	Việt Nam
														BN3	25	Nữ	Thanh Hóa	Khỏi	Việt Nam
														BN2	28	Nam	Hồ Chí Minh	Khỏi	Trung Quốc	x
														BN1	66	Nam	Hồ Chí Minh	Khỏi	Trung Quốc	x

## Sheet: Data 2 for Fig 1. 413 CCs 
		https://ncov.moh.gov.vn/web/guest/trang-chu
		BN413	31	Thông tin dịch tễ	Quảng Ninh	Khỏi	Mi-an-ma
		BN412	49	Thông tin dịch tễ	Nam Định	Khỏi	Việt Nam
		BN411	30	Thông tin dịch tễ	Nam Định	Đang điều trị	Việt Nam
		BN410	25	Thông tin dịch tễ	Nam Định	Khỏi	Việt Nam
		BN409	37	Thông tin dịch tễ	Kiên Giang	Khỏi	Philippines
		BN408	42	Thông tin dịch tễ	Bà Rịa - Vũng Tàu	Khỏi	Nga
		BN407	46	Thông tin dịch tễ	Bà Rịa - Vũng Tàu	Khỏi	Nga
		BN406	46	Thông tin dịch tễ	Bà Rịa - Vũng Tàu	Khỏi	Nga
		BN405	55	Thông tin dịch tễ	Bà Rịa - Vũng Tàu	Khỏi	Nga
		BN404	49	Thông tin dịch tễ	Bà Rịa - Vũng Tàu	Khỏi	Nga
		BN403	55	Thông tin dịch tễ	Bà Rịa - Vũng Tàu	Khỏi	Nga
		BN402	54	Thông tin dịch tễ	Bà Rịa - Vũng Tàu	Khỏi	Nga
		BN401	24	Thông tin dịch tễ	Hoà Bình	Khỏi	Việt Nam
		BN400	25	Thông tin dịch tễ	Hoà Bình	Khỏi	Việt Nam
		BN399	25	Thông tin dịch tễ	Hoà Bình	Khỏi	Việt Nam
		BN398	25	Thông tin dịch tễ	Hoà Bình	Khỏi	Việt Nam
		BN397	58	Thông tin dịch tễ	Hải Dương	Khỏi	Việt Nam
		BN396	38	Thông tin dịch tễ	Ninh Bình	Khỏi	Việt Nam
		BN395	26	Thông tin dịch tễ	Ninh Bình	Khỏi	Việt Nam
		BN394	25	Thông tin dịch tễ	Ninh Bình	Khỏi	Việt Nam
		BN393	26	Thông tin dịch tễ	Ninh Bình	Khỏi	Việt Nam
		BN392	24	Thông tin dịch tễ	Ninh Bình	Khỏi	Việt Nam
		BN391	24	Thông tin dịch tễ	Ninh Bình	Khỏi	Việt Nam
		BN390	41	Thông tin dịch tễ	Ninh Bình	Khỏi	Việt Nam
		BN389	34	Thông tin dịch tễ	Ninh Bình	Khỏi	Việt Nam
		BN388	24	Thông tin dịch tễ	Nam Định	Khỏi	Việt Nam
		BN387	25	Thông tin dịch tễ	Nam Định	Khỏi	Việt Nam
		BN386	53	Thông tin dịch tễ	Nam Định	Khỏi	Việt Nam
		BN385	51	Thông tin dịch tễ	Nam Định	Khỏi	Việt Nam
		BN384	27	Thông tin dịch tễ	Bà Rịa - Vũng Tàu	Khỏi	Nga
		BN383	40	Thông tin dịch tễ	Quảng Ninh	Khỏi	Mi-an-ma
		BN382	64	Thông tin dịch tễ	Bà Rịa - Vũng Tàu	Khỏi	Nga
		BN381	55	Thông tin dịch tễ	Bà Rịa - Vũng Tàu	Khỏi	Nga
		BN380	30	Thông tin dịch tễ	Bà Rịa - Vũng Tàu	Khỏi	Nga
		BN379	31	Thông tin dịch tễ	Bà Rịa - Vũng Tàu	Khỏi	Nga
		BN378	35	Thông tin dịch tễ	Bà Rịa - Vũng Tàu	Khỏi	Nga
		BN377	32	Thông tin dịch tễ	Bà Rịa - Vũng Tàu	Khỏi	Nga
		BN376	35	Thông tin dịch tễ	Bà Rịa - Vũng Tàu	Khỏi	Nga
		BN375	51	Thông tin dịch tễ	Bà Rịa - Vũng Tàu	Khỏi	Nga
		BN374	35	Thông tin dịch tễ	Bà Rịa - Vũng Tàu	Khỏi	Nga
		BN373	53	Thông tin dịch tễ	Cà Mau	Khỏi	Việt Nam
		BN372	31	Thông tin dịch tễ	Bạc Liêu	Khỏi	Việt Nam
		BN371	36	Thông tin dịch tễ	Bạc Liêu	Khỏi	Việt Nam
		BN370	29	Thông tin dịch tễ	Quảng Ngãi	Khỏi	Serbia và Montenegro
		BN369	30	Thông tin dịch tễ	Thanh Hóa	Khỏi	Việt Nam
		BN368	36	Thông tin dịch tễ	Thanh Hóa	Khỏi	Việt Nam
		BN367	26	Thông tin dịch tễ	Thanh Hóa	Khỏi	Việt Nam
		BN366	0	Thông tin dịch tễ	Thanh Hóa	Khỏi	Việt Nam
		BN365	36	Thông tin dịch tễ	Thanh Hóa	Khỏi	Việt Nam
		BN364	29	Thông tin dịch tễ	Thanh Hóa	Khỏi	Việt Nam
		BN363	33	Thông tin dịch tễ	Thanh Hóa	Khỏi	Việt Nam
		BN362	34	Thông tin dịch tễ	Thanh Hóa	Khỏi	Việt Nam
		BN361	32	Thông tin dịch tễ	Thanh Hóa	Khỏi	Việt Nam
		BN360	34	Thông tin dịch tễ	Thanh Hóa	Khỏi	Việt Nam
		BN359	35	Thông tin dịch tễ	Thanh Hóa	Khỏi	Việt Nam
		BN358	56	Thông tin dịch tễ	Thanh Hóa	Khỏi	Việt Nam
		BN357	55	Thông tin dịch tễ	Thanh Hóa	Khỏi	Việt Nam
		BN356	42	Thông tin dịch tễ	Thanh Hóa	Khỏi	Việt Nam
		BN355	43	Thông tin dịch tễ	Hưng Yên	Khỏi	Việt Nam
		BN354	48	Thông tin dịch tễ	Hưng Yên	Khỏi	Việt Nam
		BN353	31	Thông tin dịch tễ	Hồ Chí Minh	Khỏi	Việt Nam
		BN352	30	Thông tin dịch tễ	Hưng Yên	Khỏi	Việt Nam
		BN351	46	Thông tin dịch tễ	Hưng Yên	Khỏi	Việt Nam
		BN350	36	Thông tin dịch tễ	Bà Rịa - Vũng Tàu	Khỏi	Việt Nam
		BN349	12	Thông tin dịch tễ	Hà Nội	Khỏi	Việt Nam
		BN348	39	Thông tin dịch tễ	Hà Nội	Khỏi	Việt Nam
		BN347	6	Thông tin dịch tễ	Hà Nội	Khỏi	Việt Nam
		BN346	6	Thông tin dịch tễ	Hà Nội	Khỏi	Việt Nam
		BN345	39	Thông tin dịch tễ	Hà Nội	Khỏi	Việt Nam
		BN344	52	Thông tin dịch tễ	Hà Nội	Khỏi	Việt Nam
		BN343	27	Thông tin dịch tễ	Hà Nội	Khỏi	Việt Nam
		BN342	41	Thông tin dịch tễ	Bà Rịa - Vũng Tàu	Khỏi	Việt Nam
		BN341	35	Thông tin dịch tễ	Bà Rịa - Vũng Tàu	Khỏi	Việt Nam
		BN340	33	Thông tin dịch tễ	Bà Rịa - Vũng Tàu	Khỏi	Việt Nam
		BN339	37	Thông tin dịch tễ	Bà Rịa - Vũng Tàu	Khỏi	Việt Nam
		BN338	38	Thông tin dịch tễ	Bà Rịa - Vũng Tàu	Khỏi	Việt Nam
		BN337	25	Thông tin dịch tễ	Bà Rịa - Vũng Tàu	Khỏi	Việt Nam
		BN336	29	Thông tin dịch tễ	Bà Rịa - Vũng Tàu	Khỏi	Việt Nam
		BN335	24	Thông tin dịch tễ	Hồ Chí Minh	Khỏi	Việt Nam
		BN334	29	Thông tin dịch tễ	Quảng Ninh	Khỏi	Việt Nam
		BN333	37	Thông tin dịch tễ	Bà Rịa - Vũng Tàu	Khỏi	Việt Nam
		BN332	18	Thông tin dịch tễ	Đồng Tháp	Khỏi	Việt Nam
		BN331	47	Thông tin dịch tễ	Quảng Nam	Khỏi	Việt Nam
		BN330	28	Thông tin dịch tễ	Quảng Nam	Khỏi	Việt Nam
		BN329	22	Thông tin dịch tễ	Hồ Chí Minh	Khỏi	Việt Nam
		BN328	1	Thông tin dịch tễ	Hải Dương	Khỏi	Việt Nam
		BN327	31	Thông tin dịch tễ	Thái Bình	Khỏi	Việt Nam
		BN326	20	Thông tin dịch tễ	Hồ Chí Minh	Khỏi	Việt Nam
		BN325	34	Thông tin dịch tễ	Hải Dương	Khỏi	Việt Nam
		BN324	18	Thông tin dịch tễ	Hà Nội	Khỏi	Việt Nam
		BN323	19	Thông tin dịch tễ	Hà Nội	Khỏi	Việt Nam
		BN322	39	Thông tin dịch tễ	Hồ Chí Minh	Khỏi	Việt Nam
		BN321	44	Thông tin dịch tễ	Hồ Chí Minh	Khỏi	Việt Nam
		BN320	29	Thông tin dịch tễ	Thái Bình	Khỏi	Việt Nam
		BN319	26	Thông tin dịch tễ	Thái Bình	Khỏi	Việt Nam
		BN318	41	Thông tin dịch tễ	Thái Bình	Khỏi	Việt Nam
		BN317	29	Thông tin dịch tễ	Thái Bình	Khỏi	Việt Nam
		BN316	19	Thông tin dịch tễ	Đồng Tháp	Khỏi	Việt Nam
		BN315	39	Thông tin dịch tễ	Tây Ninh	Khỏi	Việt Nam
		BN314	62	Thông tin dịch tễ	Hải Dương	Khỏi	Việt Nam
		BN313	28	Thông tin dịch tễ	Bạc Liêu	Khỏi	Việt Nam
		BN312	50	Thông tin dịch tễ	Quảng Ninh	Khỏi	Việt Nam
		BN311	26	Thông tin dịch tễ	Thái Bình	Khỏi	Việt Nam
		BN310	26	Thông tin dịch tễ	Thái Bình	Khỏi	Việt Nam
		BN309	30	Thông tin dịch tễ	Thái Bình	Khỏi	Việt Nam
		BN308	42	Thông tin dịch tễ	Thái Bình	Khỏi	Việt Nam
		BN307	30	Thông tin dịch tễ	Thái Bình	Khỏi	Việt Nam
		BN306	25	Thông tin dịch tễ	Thái Bình	Khỏi	Việt Nam
		BN305	36	Thông tin dịch tễ	Thái Bình	Khỏi	Việt Nam
		BN304	47	Thông tin dịch tễ	Thái Bình	Khỏi	Việt Nam
		BN303	48	Thông tin dịch tễ	Thái Bình	Khỏi	Việt Nam
		BN302	25	Thông tin dịch tễ	Thái Bình	Khỏi	Việt Nam
		BN301	29	Thông tin dịch tễ	Thái Bình	Khỏi	Việt Nam
		BN300	26	Thông tin dịch tễ	Thái Bình	Khỏi	Việt Nam
		BN299	35	Thông tin dịch tễ	Thái Bình	Khỏi	Việt Nam
		BN298	29	Thông tin dịch tễ	Thái Bình	Khỏi	Việt Nam
		BN297	30	Thông tin dịch tễ	Thái Bình	Khỏi	Việt Nam
		BN296	45	Thông tin dịch tễ	Thái Bình	Khỏi	Việt Nam
		BN295	26	Thông tin dịch tễ	Thái Bình	Khỏi	Việt Nam
		BN294	29	Thông tin dịch tễ	Thái Bình	Khỏi	Việt Nam
		BN293	30	Thông tin dịch tễ	Thái Bình	Khỏi	Việt Nam
		BN292	27	Thông tin dịch tễ	Thái Bình	Khỏi	Việt Nam
		BN291	24	Thông tin dịch tễ	Thái Bình	Khỏi	Việt Nam
		BN290	40	Thông tin dịch tễ	Thái Bình	Khỏi	Việt Nam
		BN289	25	Thông tin dịch tễ	Thái Bình	Khỏi	Việt Nam
		BN288	32	Thông tin dịch tễ	Bạc Liêu	Khỏi	Việt Nam
		BN287	28	Thông tin dịch tễ	Bạc Liêu	Khỏi	Việt Nam
		BN286	23	Thông tin dịch tễ	Bạc Liêu	Khỏi	Việt Nam
		BN285	30	Thông tin dịch tễ	Bạc Liêu	Khỏi	Việt Nam
		BN284	30	Thông tin dịch tễ	Bạc Liêu	Khỏi	Việt Nam
		BN283	20	Thông tin dịch tễ	Bạc Liêu	Khỏi	Việt Nam
		BN282	37	Thông tin dịch tễ	Bạc Liêu	Khỏi	Việt Nam
		BN281	30	Thông tin dịch tễ	Bạc Liêu	Khỏi	Việt Nam
		BN280	29	Thông tin dịch tễ	Bạc Liêu	Khỏi	Việt Nam
		BN279	20	Thông tin dịch tễ	Bạc Liêu	Khỏi	Việt Nam
		BN278	50	Thông tin dịch tễ	Bạc Liêu	Khỏi	Việt Nam
		BN277	22	Thông tin dịch tễ	Bạc Liêu	Khỏi	Việt Nam
		BN276	36	Thông tin dịch tễ	Bạc Liêu	Khỏi	Việt Nam
		BN275	33	Thông tin dịch tễ	Bạc Liêu	Khỏi	Việt Nam
		BN274	0	Thông tin dịch tễ	Bạc Liêu	Khỏi	Việt Nam
		BN273	30	Thông tin dịch tễ	Bạc Liêu	Khỏi	Việt Nam
		BN272	58	Thông tin dịch tễ	Bạc Liêu	Khỏi	Việt Nam
		BN271	37	Thông tin dịch tễ	Hồ Chí Minh	Khỏi	Vương quốc Anh
		BN270	22	Thông tin dịch tễ	Thái Bình	Khỏi	Việt Nam
		BN269	23	Thông tin dịch tễ	Thái Bình	Khỏi	Việt Nam
		BN268	16	Thông tin dịch tễ	Hà Giang	Khỏi	Việt Nam
		BN267	46	Thông tin dịch tễ	Hà Nội	Khỏi	Việt Nam
		BN266	36	Thông tin dịch tễ	Hà Nội	Khỏi	Việt Nam
		BN265	26	Thông tin dịch tễ	Hà Tĩnh	Khỏi	Việt Nam
		BN264	24	Thông tin dịch tễ	Hà Nội	Khỏi	Việt Nam
		BN263	45	Thông tin dịch tễ	Hà Nội	Khỏi	Việt Nam
		BN262	26	Thông tin dịch tễ	Hà Nội	Khỏi	Việt Nam
		BN261	60	Thông tin dịch tễ	Hà Nội	Khỏi	Việt Nam
		BN260	35	Thông tin dịch tễ	Hà Nội	Khỏi	Việt Nam
		BN259	41	Thông tin dịch tễ	Hà Nội	Khỏi	Việt Nam
		BN258	47	Thông tin dịch tễ	Hà Nội	Khỏi	Việt Nam
		BN257	15	Thông tin dịch tễ	Hà Nội	Khỏi	Việt Nam
		BN256	52	Thông tin dịch tễ	Vĩnh Phúc	Khỏi	Việt Nam
		BN255	29	Thông tin dịch tễ	Vĩnh Phúc	Khỏi	Việt Nam
		BN254	51	Thông tin dịch tễ	Hà Nội	Khỏi	Việt Nam
		BN253	41	Thông tin dịch tễ	Hà Nội	Khỏi	Việt Nam
		BN252	6	Thông tin dịch tễ	Tây Ninh	Khỏi	Việt Nam
		BN251	64	Thông tin dịch tễ	Hà Nam	Khỏi	Việt Nam
		BN250	50	Thông tin dịch tễ	Hà Nội	Khỏi	Việt Nam
		BN249	55	Thông tin dịch tễ	Hà Nội	Khỏi	Việt Nam
		BN248	20	Thông tin dịch tễ	Hồ Chí Minh	Khỏi	Việt Nam
		BN247	28	Thông tin dịch tễ	Đồng Nai	Khỏi	Việt Nam
		BN246	33	Thông tin dịch tễ	Hà Nội	Khỏi	Việt Nam
		BN245	21	Thông tin dịch tễ	Hà Nội	Khỏi	Việt Nam
		BN244	44	Thông tin dịch tễ	Hà Nội	Khỏi	Việt Nam
		BN243	47	Thông tin dịch tễ	Hà Nội	Khỏi	Việt Nam
		BN242	34	Thông tin dịch tễ	Hà Nội	Khỏi	Việt Nam
		BN241	20	Thông tin dịch tễ	Bạc Liêu	Khỏi	Việt Nam
		BN240	29	Thông tin dịch tễ	Ninh Bình	Khỏi	Việt Nam
		BN239	71	Thông tin dịch tễ	Vĩnh Phúc	Khỏi	Việt Nam
		BN238	17	Thông tin dịch tễ	Hà Tĩnh	Khỏi	Việt Nam
		BN237	64	Thông tin dịch tễ	Hà Nội	Khỏi	Thụy Điển
		BN236	26	Thông tin dịch tễ	Hồ Chí Minh	Khỏi	Vương quốc Anh
		BN235	25	Thông tin dịch tễ	Hồ Chí Minh	Khỏi	Vương quốc Anh
		BN234	69	Thông tin dịch tễ	Hồ Chí Minh	Khỏi	Việt Nam
		BN233	24	Thông tin dịch tễ	Vĩnh Phúc	Khỏi	Việt Nam
		BN232	67	Thông tin dịch tễ	Vĩnh Phúc	Khỏi	Việt Nam
		BN231	57	Thông tin dịch tễ	Hà Nam	Khỏi	Việt Nam
		BN230	28	Thông tin dịch tễ	Ninh Bình	Khỏi	Việt Nam
		BN229	30	Thông tin dịch tễ	Ninh Bình	Khỏi	Việt Nam
		BN228	29	Thông tin dịch tễ	Ninh Bình	Khỏi	Việt Nam
		BN227	32	Thông tin dịch tễ	Hà Nội	Khỏi	Việt Nam
		BN226	22	Thông tin dịch tễ	Vĩnh Phúc	Khỏi	Việt Nam
		BN225	35	Thông tin dịch tễ	Hà Nội	Khỏi	Việt Nam
		BN224	39	Thông tin dịch tễ	Hồ Chí Minh	Khỏi	Bra-xin
		BN223	29	Thông tin dịch tễ	Hà Nội	Khỏi	Việt Nam
		BN222	22	Thông tin dịch tễ	Hà Nội	Khỏi	Việt Nam
		BN221	24	Thông tin dịch tễ	Vĩnh Phúc	Khỏi	Việt Nam
		BN220	20	Thông tin dịch tễ	Hà Nội	Khỏi	Việt Nam
		BN219	59	Thông tin dịch tễ	Hưng Yên	Khỏi	Việt Nam
		BN218	43	Thông tin dịch tễ	Hà Nội	Khỏi	Việt Nam
		BN217	25	Thông tin dịch tễ	Hà Nội	Khỏi	Việt Nam
		BN216	48	Thông tin dịch tễ	Hà Nội	Khỏi	Việt Nam
		BN215	31	Thông tin dịch tễ	Hà Nội	Khỏi	Việt Nam
		BN214	45	Thông tin dịch tễ	Hà Nội	Khỏi	Việt Nam
		BN213	40	Thông tin dịch tễ	Hà Nội	Khỏi	Việt Nam
		BN212	35	Thông tin dịch tễ	Vĩnh Phúc	Khỏi	Việt Nam
		BN211	23	Thông tin dịch tễ	Ninh Bình	Khỏi	Việt Nam
		BN210	26	Thông tin dịch tễ	Hà Tĩnh	Khỏi	Việt Nam
		BN209	55	Thông tin dịch tễ	Hà Nội	Khỏi	Việt Nam
		BN208	38	Thông tin dịch tễ	Hà Nội	Khỏi	Việt Nam
		BN207	49	Thông tin dịch tễ	Hồ Chí Minh	Khỏi	Bra-xin
		BN206	48	Thông tin dịch tễ	Hồ Chí Minh	Khỏi	Việt Nam
		BN205	41	Thông tin dịch tễ	Hà Nội	Khỏi	Việt Nam
		BN204	10	Thông tin dịch tễ	Hồ Chí Minh	Khỏi	Việt Nam
		BN203	35	Thông tin dịch tễ	Hồ Chí Minh	Khỏi	Việt Nam
		BN202	57	Thông tin dịch tễ	Hà Nội	Khỏi	Việt Nam
		BN201	23	Thông tin dịch tễ	Hà Nội	Khỏi	Việt Nam
		BN200	61	Thông tin dịch tễ	Hà Nội	Khỏi	Việt Nam
		BN199	57	Thông tin dịch tễ	Hà Nội	Khỏi	Việt Nam
		BN198	53	Thông tin dịch tễ	Hà Nội	Khỏi	Việt Nam
		BN197	41	Thông tin dịch tễ	Hà Nội	Khỏi	Việt Nam
		BN196	34	Thông tin dịch tễ	Hà Nội	Khỏi	Việt Nam
		BN195	41	Thông tin dịch tễ	Hà Nội	Khỏi	Việt Nam
		BN194	42	Thông tin dịch tễ	Hà Nội	Khỏi	Việt Nam
		BN193	23	Thông tin dịch tễ	Hà Nội	Khỏi	Việt Nam
		BN192	21	Thông tin dịch tễ	Hà Nội	Khỏi	Việt Nam
		BN191	36	Thông tin dịch tễ	Hà Nội	Khỏi	Việt Nam
		BN190	49	Thông tin dịch tễ	Hà Nội	Khỏi	Việt Nam
		BN189	46	Thông tin dịch tễ	Hà Nội	Khỏi	Việt Nam
		BN188	44	Thông tin dịch tễ	Hà Nam	Khỏi	Việt Nam
		BN187	30	Thông tin dịch tễ	Hà Nội	Khỏi	Hoa Kỳ
		BN186	52	Thông tin dịch tễ	Hà Nội	Khỏi	Pháp
		BN185	38	Thông tin dịch tễ	Hà Nội	Khỏi	Việt Nam
		BN184	42	Thông tin dịch tễ	Hà Nội	Khỏi	Việt Nam
		BN183	43	Thông tin dịch tễ	Hà Nội	Khỏi	Việt Nam
		BN182	19	Thông tin dịch tễ	Ninh Bình	Khỏi	Việt Nam
		BN181	33	Thông tin dịch tễ	Ninh Bình	Khỏi	Việt Nam
		BN180	27	Thông tin dịch tễ	Ninh Bình	Khỏi	Việt Nam
		BN179	62	Thông tin dịch tễ	Thanh Hóa	Khỏi	Việt Nam
		BN178	44	Thông tin dịch tễ	Thái Nguyên	Khỏi	Việt Nam
		BN177	49	Thông tin dịch tễ	Hà Nội	Khỏi	Việt Nam
		BN176	38	Thông tin dịch tễ	Hà Nội	Khỏi	Việt Nam
		BN175	57	Thông tin dịch tễ	Hà Nội	Khỏi	Việt Nam
		BN174	57	Thông tin dịch tễ	Hà Nội	Khỏi	Việt Nam
		BN173	43	Thông tin dịch tễ	Hà Nội	Khỏi	Việt Nam
		BN172	35	Thông tin dịch tễ	Hà Nội	Khỏi	Việt Nam
		BN171	19	Thông tin dịch tễ	Hồ Chí Minh	Khỏi	Việt Nam
		BN170	27	Thông tin dịch tễ	Ninh Bình	Khỏi	Việt Nam
		BN169	47	Thông tin dịch tễ	Hà Nội	Khỏi	Việt Nam
		BN168	35	Thông tin dịch tễ	Hà Nam	Khỏi	Việt Nam
		BN167	20	Thông tin dịch tễ	Hà Nội	Khỏi	Đan Mạch
		BN166	25	Thông tin dịch tễ	Ninh Bình	Khỏi	Việt Nam
		BN165	58	Thông tin dịch tễ	Ninh Bình	Khỏi	Việt Nam
		BN164	23	Thông tin dịch tễ	Ninh Bình	Khỏi	Việt Nam
		BN163	43	Thông tin dịch tễ	Hà Nội	Khỏi	Việt Nam
		BN162	63	Thông tin dịch tễ	Hà Nội	Khỏi	Việt Nam
		BN161	88	Thông tin dịch tễ	Hà Nội	Khỏi	Việt Nam
		BN160	30	Thông tin dịch tễ	Hồ Chí Minh	Khỏi	Việt Nam
		BN159	33	Thông tin dịch tễ	Hồ Chí Minh	Khỏi	Bra-xin
		BN158	45	Thông tin dịch tễ	Hồ Chí Minh	Khỏi	Bra-xin
		BN157	31	Thông tin dịch tễ	Hồ Chí Minh	Khỏi	Vương quốc Anh
		BN156	21	Thông tin dịch tễ	Bạc Liêu	Khỏi	Việt Nam
		BN155	21	Thông tin dịch tễ	Bạc Liêu	Khỏi	Việt Nam
		BN154	23	Thông tin dịch tễ	Cần Thơ	Khỏi	Việt Nam
		BN153	60	Thông tin dịch tễ	Hồ Chí Minh	Khỏi	Việt Nam
		BN152	27	Thông tin dịch tễ	Hồ Chí Minh	Khỏi	Việt Nam
		BN151	45	Thông tin dịch tễ	Hồ Chí Minh	Khỏi	Bra-xin
		BN150	55	Thông tin dịch tễ	Hồ Chí Minh	Khỏi	Việt Nam
		BN149	40	Thông tin dịch tễ	Quảng Ninh	Khỏi	Việt Nam
		BN148	58	Thông tin dịch tễ	Hà Nội	Khỏi	Pháp
		BN147	19	Thông tin dịch tễ	Hà Nội	Khỏi	Việt Nam
		BN146	17	Thông tin dịch tễ	Hà Tĩnh	Khỏi	Việt Nam
		BN145	34	Thông tin dịch tễ	Cần Thơ	Khỏi	Việt Nam
		BN144	22	Thông tin dịch tễ	Trà Vinh	Khỏi	Việt Nam
		BN143	58	Thông tin dịch tễ	Hồ Chí Minh	Khỏi	Cộng hòa Nam Phi
		BN142	26	Thông tin dịch tễ	Hồ Chí Minh	Khỏi	Việt Nam
		BN141	29	Thông tin dịch tễ	Hà Nội	Khỏi	Việt Nam
		BN140	21	Thông tin dịch tễ	Hà Nội	Khỏi	Việt Nam
		BN139	24	Thông tin dịch tễ	Hà Nội	Khỏi	Việt Nam
		BN138	23	Thông tin dịch tễ	Hà Nội	Khỏi	Việt Nam
		BN137	36	Thông tin dịch tễ	Hà Nội	Khỏi	Việt Nam
		BN136	23	Thông tin dịch tễ	Hà Nội	Khỏi	Việt Nam
		BN135	27	Thông tin dịch tễ	Đà Nẵng	Khỏi	Việt Nam
		BN134	10	Thông tin dịch tễ	Thanh Hóa	Khỏi	Việt Nam
		BN133	66	Thông tin dịch tễ	Lai Châu	Khỏi	Việt Nam
		BN132	25	Thông tin dịch tễ	Bắc Giang	Khỏi	Việt Nam
		BN131	23	Thông tin dịch tễ	Bắc Giang	Khỏi	Việt Nam
		BN130	30	Thông tin dịch tễ	Bắc Giang	Khỏi	Việt Nam
		BN129	20	Thông tin dịch tễ	Hà Nội	Khỏi	Việt Nam
		BN128	20	Thông tin dịch tễ	Hà Nội	Khỏi	Việt Nam
		BN127	23	Thông tin dịch tễ	Hồ Chí Minh	Khỏi	Việt Nam
		BN126	28	Thông tin dịch tễ	Hồ Chí Minh	Khỏi	Cộng hòa Nam Phi
		BN125	22	Thông tin dịch tễ	Hồ Chí Minh	Khỏi	Cộng hòa Nam Phi
		BN124	52	Thông tin dịch tễ	Hồ Chí Minh	Khỏi	Bra-xin
		BN123	17	Thông tin dịch tễ	Bến Tre	Khỏi	Việt Nam
		BN122	24	Thông tin dịch tễ	Đà Nẵng	Khỏi	Việt Nam
		BN121	58	Thông tin dịch tễ	Hồ Chí Minh	Khỏi	Việt Nam
		BN120	27	Thông tin dịch tễ	Hồ Chí Minh	Khỏi	Canada
		BN119	29	Thông tin dịch tễ	Hồ Chí Minh	Khỏi	Hoa Kỳ
		BN118	23	Thông tin dịch tễ	Tây Ninh	Khỏi	Việt Nam
		BN117	30	Thông tin dịch tễ	Tây Ninh	Khỏi	Việt Nam
		BN116	29	Thông tin dịch tễ	Hà Nội	Khỏi	Việt Nam
		BN115	44	Thông tin dịch tễ	Hà Nội	Khỏi	Việt Nam
		BN114	19	Thông tin dịch tễ	Hà Nội	Khỏi	Việt Nam
		BN113	18	Thông tin dịch tễ	Hà Nội	Khỏi	Việt Nam
		BN112	30	Thông tin dịch tễ	Hà Nội	Khỏi	Việt Nam
		BN111	25	Thông tin dịch tễ	Hà Nội	Khỏi	Việt Nam
		BN110	19	Thông tin dịch tễ	Hà Nội	Khỏi	Việt Nam
		BN109	42	Thông tin dịch tễ	Hà Nội	Khỏi	Việt Nam
		BN108	19	Thông tin dịch tễ	Hà Nội	Khỏi	Việt Nam
		BN107	25	Thông tin dịch tễ	Hà Nội	Khỏi	Việt Nam
		BN106	20	Thông tin dịch tễ	Trà Vinh	Khỏi	Việt Nam
		BN105	35	Thông tin dịch tễ	Trà Vinh	Khỏi	Việt Nam
		BN104	33	Thông tin dịch tễ	Đồng Tháp	Khỏi	Việt Nam
		BN103	22	Thông tin dịch tễ	Đồng Tháp	Khỏi	Việt Nam
		BN102	9	Thông tin dịch tễ	Đồng Tháp	Khỏi	Việt Nam
		BN101	26	Thông tin dịch tễ	Đồng Tháp	Khỏi	Việt Nam
		BN100	55	Thông tin dịch tễ	Hồ Chí Minh	Khỏi	Việt Nam
		BN99	29	Thông tin dịch tễ	Hồ Chí Minh	Khỏi	Việt Nam
		BN98	34	Thông tin dịch tễ	Hồ Chí Minh	Khỏi	Vương quốc Anh
		BN97	34	Thông tin dịch tễ	Hồ Chí Minh	Khỏi	Vương quốc Anh
		BN96	21	Thông tin dịch tễ	Hồ Chí Minh	Khỏi	Việt Nam
		BN95	20	Thông tin dịch tễ	Hồ Chí Minh	Khỏi	Việt Nam
		BN94	64	Thông tin dịch tễ	Bắc Giang	Khỏi	Việt Nam
		BN93	20	Thông tin dịch tễ	Hà Nội	Khỏi	Việt Nam
		BN92	21	Thông tin dịch tễ	Hồ Chí Minh	Khỏi	Việt Nam
		BN91	43	Thông tin dịch tễ	Hồ Chí Minh	Khỏi	Vương quốc Anh
		BN90	21	Thông tin dịch tễ	Hồ Chí Minh	Khỏi	Việt Nam
		BN89	22	Thông tin dịch tễ	Hồ Chí Minh	Khỏi	Việt Nam
		BN88	25	Thông tin dịch tễ	Hà Nội	Khỏi	Việt Nam
		BN87	34	Thông tin dịch tễ	Hà Nội	Khỏi	Việt Nam
		BN86	54	Thông tin dịch tễ	Hà Nội	Khỏi	Việt Nam
		BN85	20	Thông tin dịch tễ	Hà Nội	Khỏi	Việt Nam
		BN84	21	Thông tin dịch tễ	Hà Nội	Khỏi	Việt Nam
		BN83	50	Thông tin dịch tễ	Hồ Chí Minh	Khỏi	Hoa Kỳ
		BN82	16	Thông tin dịch tễ	Hồ Chí Minh	Khỏi	Việt Nam
		BN81	20	Thông tin dịch tễ	Hồ Chí Minh	Khỏi	Việt Nam
		BN80	18	Thông tin dịch tễ	Hồ Chí Minh	Khỏi	Việt Nam
		BN79	48	Thông tin dịch tễ	Hồ Chí Minh	Khỏi	Việt Nam
		BN78	22	Thông tin dịch tễ	Hà Nội	Khỏi	Việt Nam
		BN77	25	Thông tin dịch tễ	Bắc Ninh	Khỏi	Việt Nam
		BN76	52	Thông tin dịch tễ	Hà Nội	Khỏi	Pháp
		BN75	40	Thông tin dịch tễ	Hồ Chí Minh	Khỏi	Việt Nam
		BN74	23	Thông tin dịch tễ	Hà Nội	Khỏi	Việt Nam
		BN73	11	Thông tin dịch tễ	Hải Dương	Khỏi	Việt Nam
		BN72	25	Thông tin dịch tễ	Hà Nội	Khỏi	Pháp
		BN71	19	Thông tin dịch tễ	Hà Nội	Khỏi	Việt Nam
		BN70	19	Thông tin dịch tễ	Hà Nội	Khỏi	Việt Nam
		BN69	30	Thông tin dịch tễ	Hà Nội	Khỏi	Đức
		BN68	41	Thông tin dịch tễ	Đà Nẵng	Khỏi	Hoa Kỳ
		BN67	36	Thông tin dịch tễ	Ninh Thuận	Khỏi	Việt Nam
		BN66	21	Thông tin dịch tễ	Hồ Chí Minh	Khỏi	Việt Nam
		BN65	28	Thông tin dịch tễ	Hồ Chí Minh	Khỏi	Việt Nam
		BN64	36	Thông tin dịch tễ	Hồ Chí Minh	Khỏi	Việt Nam
		BN63	20	Thông tin dịch tễ	Hà Nội	Khỏi	Việt Nam
		BN62	18	Thông tin dịch tễ	Quảng Ninh	Khỏi	Việt Nam
		BN61	42	Thông tin dịch tễ	Ninh Thuận	Khỏi	Việt Nam
		BN60	29	Thông tin dịch tễ	Hà Nội	Khỏi	Pháp
		BN59	26	Thông tin dịch tễ	Hà Nội	Khỏi	Việt Nam
		BN58	26	Thông tin dịch tễ	Hà Nội	Khỏi	Việt Nam
		BN57	66	Thông tin dịch tễ	Quảng Nam	Khỏi	Vương quốc Anh
		BN56	30	Thông tin dịch tễ	Hà Nội	Khỏi	Vương quốc Anh
		BN55	35	Thông tin dịch tễ	Hà Nội	Khỏi	Đức
		BN54	33	Thông tin dịch tễ	Hồ Chí Minh	Khỏi	Lát-vi-a
		BN53	53	Thông tin dịch tễ	Hồ Chí Minh	Khỏi	Cộng hòa Séc
		BN52	24	Thông tin dịch tễ	Quảng Ninh	Khỏi	Việt Nam
		BN51	22	Thông tin dịch tễ	Hà Nội	Khỏi	Việt Nam
		BN50	50	Thông tin dịch tễ	Hà Nội	Khỏi	Việt Nam
		BN49	71	Thông tin dịch tễ	Thừa Thiên Huế	Khỏi	Vương quốc Anh
		BN48	31	Thông tin dịch tễ	Hồ Chí Minh	Khỏi	Việt Nam
		BN47	43	Thông tin dịch tễ	Hà Nội	Khỏi	Việt Nam
		BN46	30	Thông tin dịch tễ	Hà Nội	Khỏi	Việt Nam
		BN45	25	Thông tin dịch tễ	Hồ Chí Minh	Khỏi	Việt Nam
		BN44	13	Thông tin dịch tễ	Bình Thuận	Khỏi	Việt Nam
		BN43	47	Thông tin dịch tễ	Bình Thuận	Khỏi	Việt Nam
		BN42	28	Thông tin dịch tễ	Bình Thuận	Khỏi	Việt Nam
		BN41	59	Thông tin dịch tễ	Bình Thuận	Khỏi	Việt Nam
		BN40	2	Thông tin dịch tễ	Bình Thuận	Khỏi	Việt Nam
		BN39	25	Thông tin dịch tễ	Hà Nội	Khỏi	Việt Nam
		BN38	28	Thông tin dịch tễ	Bình Thuận	Khỏi	Việt Nam
		BN37	37	Thông tin dịch tễ	Bình Thuận	Khỏi	Việt Nam
		BN36	64	Thông tin dịch tễ	Bình Thuận	Khỏi	Việt Nam
		BN35	29	Thông tin dịch tễ	Đà Nẵng	Khỏi	Việt Nam
		BN34	51	Thông tin dịch tễ	Bình Thuận	Khỏi	Việt Nam
		BN33	58	Thông tin dịch tễ	Quảng Nam	Khỏi	Vương quốc Anh
		BN32	24	Thông tin dịch tễ	Hồ Chí Minh	Khỏi	Việt Nam
		BN31	49	Thông tin dịch tễ	Quảng Nam	Khỏi	Vương quốc Anh
		BN30	66	Thông tin dịch tễ	Thừa Thiên Huế	Khỏi	Vương quốc Anh
		BN29	58	Thông tin dịch tễ	Đà Nẵng	Khỏi	Vương quốc Anh
		BN28	74	Thông tin dịch tễ	Đà Nẵng	Khỏi	Vương quốc Anh
		BN27	67	Thông tin dịch tễ	Lào Cai	Khỏi	Vương quốc Anh
		BN26	50	Thông tin dịch tễ	Lào Cai	Khỏi	Ai-xơ-len
		BN25	70	Thông tin dịch tễ	Quảng Ninh	Khỏi	Vương quốc Anh
		BN24	69	Thông tin dịch tễ	Quảng Ninh	Khỏi	Vương quốc Anh
		BN23	66	Thông tin dịch tễ	Quảng Ninh	Khỏi	Vương quốc Anh
		BN22	60	Thông tin dịch tễ	Quảng Ninh	Khỏi	Vương quốc Anh
		BN21	61	Thông tin dịch tễ	Hà Nội	Khỏi	Việt Nam
		BN20	28	Thông tin dịch tễ	Hà Nội	Khỏi	Việt Nam
		BN19	64	Thông tin dịch tễ	Hà Nội	Khỏi	Việt Nam
		BN18	27	Thông tin dịch tễ	Ninh Bình	Khỏi	Việt Nam
		BN17	26	Thông tin dịch tễ	Hà Nội	Khỏi	Việt Nam
		BN16	50	Thông tin dịch tễ	Vĩnh Phúc	Khỏi	Việt Nam
		BN15	0	Thông tin dịch tễ	Vĩnh Phúc	Khỏi	Việt Nam
		BN14	55	Thông tin dịch tễ	Vĩnh Phúc	Khỏi	Việt Nam
		BN13	29	Thông tin dịch tễ	Vĩnh Phúc	Khỏi	Việt Nam
		BN12	16	Thông tin dịch tễ	Vĩnh Phúc	Khỏi	Việt Nam
		BN11	49	Thông tin dịch tễ	Vĩnh Phúc	Khỏi	Việt Nam
		BN10	42	Thông tin dịch tễ	Vĩnh Phúc	Khỏi	Việt Nam
		BN9	30	Thông tin dịch tễ	Vĩnh Phúc	Khỏi	Việt Nam
		BN8	29	Thông tin dịch tễ	Vĩnh Phúc	Khỏi	Việt Nam
		BN7	73	Thông tin dịch tễ	Hồ Chí Minh	Khỏi	Hoa Kỳ
		BN6	25	Thông tin dịch tễ	Khánh Hòa	Khỏi	Việt Nam
		BN5	23	Thông tin dịch tễ	Vĩnh Phúc	Khỏi	Việt Nam
		BN4	29	Thông tin dịch tễ	Vĩnh Phúc	Khỏi	Việt Nam
		BN3	25	Thông tin dịch tễ	Thanh Hóa	Khỏi	Việt Nam
		BN2	28	Thông tin dịch tễ	Hồ Chí Minh	Khỏi	Trung Quốc
		BN1	66	Thông tin dịch tễ	Hồ Chí Minh	Khỏi	Trung Quốc

## Sheet: Fig 1. Chronology of CCs
		No.	Month	Date	Number of Ps	Period	(1)	(2)	(3)	(4)	(5)	(6)	(7)	(8)	(9)	(10)	(11)	(12)	∑CCs		(12)	(11)	(10)	(9)	(8)	(7)	(6)	(5)	(4)	(3)	(2)	(1)	Period	Number of Ps	Date	Month	No.
		1	Jan	23	1	I	1C	2C											2	2											251	250(243)	III	4	8	Apr	45
		2		30	15		3fC	4fC	5fC										3	4									255fR	254(243,250)	253(243)	252fAs		15	9		46	2
		3	Feb	1	11		6												1	2											257(243)	256fR		9	10		47	1	https://thanhnien.vn/thoi-su/97-ca-benh-covid-19-lay-nhiem-thu-phat-trong-cong-dong-1208795.html	10 Apr 97 ca lây nhiễm trong CĐ
		4		2	6		7A												1	1												258(257)		3	11		48
		5		3	10		8fC	9fC											1	2											260	259(254)		1	12		49
		6		4	1		10												2	5								265fAs	264	263	262(254)	261		7	13		50	1
		7		6	6		11	12											2	1												266		12	14		51
		8		7	9		13fC												1	1												267(257,258,243)		10	15		52
		9		9	0		14												1	1												268		21	16		53
		10		11	2		15(10)												1	2											270fJ	269fJ	IV	21	24		54	2
		11		13	6		16												1	1												271E		0	3	May	55
		12	Mar	6	8	II	17fE												1	17	283fAr	282fAr	281fAr	280fAr	279fAr	278fAr	277fAr	276fAr	275fAr	274fAr	273fAr	272fAr		6	7		56	17
		13		7	5		18fK	19	20										3									288fAr	287fAr	286fAr	285fAr	284fAr
		14		8	4		21fE	22E	23E	24E	25E	26EU	27E	28E	29E	30E			10	25	300fR	299fR	298fR	297fR	296fR	295fR	294fR	293fR	292fR	291fR	290fR	289fR		5	15		57	25
		15		9	13		31E												1		312fR	311fR	310fR	309fR	308fR	307fR	306fR	305fR	304fR	303fR	302fR	301fR
		16		10	8		32	33E	34fA										3													313fId
		17		11	10		35	36	37	38									4	5								318fR	317fR	316fAs	315fAs	314*fR		0	16		58	5
		18		12	10		39	40	41	42	43	44(37)							6	2											320fR	319fR		1	17		59	2
		19		13	16		45	46fE	47										3	4									324fA	323fA	322fR	321fR		2	18		60	4
		20		14	7		48(45)	49E	50fF	51fF	52fE	53EU							6	1												325fR		0	24		61	1
		21		15	0		54EU	55G	56E	57E									4	1												326fF		1	25		62	1
		22		16	7		58fF	59fE	60F	61fAs									4	1												327fR		3	26		63	1
		23		17	15		62fE	63fE	64fS	65(45)	66fA								5	1												328*fR		0	30		64	1	https://baoquocte.vn/covid-19-tai-viet-nam-sang-305-them-1-ca-la-benh-nhi-1-tuoi-tu-nuoc-ngoai-ve-ghi-nhan-328-ca-benh-116568.html
		24		18	11		67fAs	68A	69G	70fE	71fE	72F	73fE	74fF	75fE	76F			10	1												329fE		0	6	Jun	65	1
		25		19	11		77fE	78fE	79fE	80	81fF	82fE	83A	84fE	85fE				9	3										332fAs	331fM	330fM		2	8		66	3				16
		26		20	23	III	86	87	88fE	89	90	91E							6	1												333fAs		3	12		67	1				69
		27		21	8		92fF	93fEU	94fF										3	1												334fC		0	13		68	1				183
		28		22	0		95fF	96	97E	98E	99fF	100fAs	101fE	102fE	103fE	104fE			19	1												335fKu		1	17		69	1				147
							105fAs	106fAs	107	108fE	109fE	110fA	111fF	112fF	113fE					7						342fKu	341fKu	340fKu	339fKu	338fKu	337fKu	336fKu		2	18		70	7				415
		29		23	9		114fEU	115	116	117fAs	118fA	119A	120Ca	121fA	122fAs	123fAs			10	7						349fEU	348fEU	347fEU	346fEU	345fEU	344fEU	343fEU		2	19		71	7
		30		24	18		124B	125SA	126SA	127	128fE	129fE	130fS	131fS	132fS	133	134fG		11	3										352fKu	351fKu	350fKu		0	24		72	3
		31		25	17		135fEU	136fA	137fG	138fE	139fE	140fE	141						7	1												353fCn		0	26		73	1
		32		26	6		142fA	143SA	144fE	145fE	146	147fE	148F	149fG	150fA	151B	152	153fAu	12	2											355fKu	354fKu		0	27		74	2
		33		27	31		154	155	156	157E	158B	159B	160fS	161	162(161)	163(161)			10	14	367fBa	366fBa	365fBa	364fBa	363fBa	362fBa	361fBa	360fBa	359fBa	358fBa	357fBa	356fBa		1	6	Jul	75	14
		34		28	6		164fE	165fE	166fAs	167EU	168	169	170	171fA	172	173fS	174		11												369fBa	368fBa
		35		29	9		175	176	177	178	179	180fF	181fAs	182fEU	183	184			14	1												370S		0	11		76	1
							185	186F	187A	188										2											372fR	371fR		1	12		77	2
		36		30	14		189	190	191	192	193	194	195	196	197	198			15	1												373fR		0	14		78	1	Notes:
							199	200	201	202	203fEU									8					381R	380R	379R	378R	377R	376R	357R	374R		1	15		79		A	American	fA	Vietnamese from America
		37		31	47		204	205	206	207B									4	1												382R		1	17		80				fAu	Vietnamese from Australia			fAr	Vietnamese from United Arab Emirates
		38	Apr	1	21		208	209(163)	210fAs	211fA	212fR	213	214	215	216fG	217fJ	218fG		11	1												383As		0	19		81		As	Asean	fAs	Vietnamese from Asean
		39		2	2		219	220fF	221fCa	222fA	223	224B	225fR	226	227(209)				9	1												384R		0	20		82		B	Brazilian
		40		3	14		228f-	229f-	230f-	231	232f-	233f-	234fF	235E	236E	237EU			10	12	396fR	395fR	394fR	393fR	392fR	391fR	390fR	389fR	388fR	387fR	386fR	385fR		0	21		83	12	C	Chinese	fC	Vietnamese from China
		41		4	2		238fAs	239	240fAs										3	12	408R	407R	406R	405R	404R	403R	402R	401fR	400fR	399fR	398fR	397fA		0	22		84	5	Ca	Canadian	fCa	Vietnamese from Canada			https://thoibaokinhdoanh.vn/the-gioi/cap-nhat-covid-19-ngay-22-7-the-gioi-tren-15-trieu-ca-benh-97-ngay-viet-nam-khong-co-ca-lay-nhiem-trong-cong-dong-1071259.html
		42		5	1		241fE												1	4									412fR	411fR	410fR	409As		0	23		85	3			fCn	Vietnamese from Cameroon
		43		6	11		242fR	243	244fG	245fS									4	1												413As		0	24		86		E	English	fE	Vietnamese from England
		44		7	4		246fR	247(124,151)	248fJ	249fA									4																			3	EU	European	fEU	Vietnamese from European Union (not cover Italy, France & Germany)
		∑Policies			435		∑CCs (Jan 23 - Apr 7)												249	164	∑CCs (Apr 8 - Jul 24)													135	∑Policies			131
						∑ (the total of) CCs from period I (Jan 23 - Mar 5) to IV (Apr 22 - Jul 24) = 249 + 164 = 413																																#REF!
		∑ policies enacted in the days of NCs from Jan 23 to Jul 24 = 435 + 135 = 570 in the total of 959 COVID-19 policies (59.33%)
										Figure 1. Chronology of COVID-19 confirmed cases (CCs) and the numbers of policy documents (PDs) in Vietnam
										(as of July 24th, 2020)

## Sheet: Fig 1. Notes (for CCs Diagram)
		Notes about color levels assigned to the CCs of infection in the local community
		No.	(1)	(2)	(3)	(4)	(5)	(6)	(7)	(8)	(9)	(10)	(11)	(12)	(13)	(14)	(15)	(16)	(17)	(18)	(19)	(20)	(21)	(22)	(23)	(24)	(25)	Total
		F0	1	5	17	22	24	34	79	83	86	91	93	116	122	124	125	127	133	145	148	201	158	212	166	243	314*	24		413	5.81114		https://thanhnien.vn/thoi-su/97-ca-benh-covid-19-lay-nhiem-thu-phat-trong-cong-dong-1208795.html
		F1	2,6	10,11,12,14,16	19,20,32,54	35	39	36,37,38,40,41,42,43,45	80	204	107	120	115	141	146	151, 206, 207	126	152	161172219	154155156	183	210	224	226	240	250253254257	328*	48		413	11.6223
		F2		15				44, 48, 65								247(124or151)			162, 163							258, 259, 260,262,267		12		413	2.90557
		F3																	209									1		413	0.242131
		F4																	227									1		413	0.242131	di cư từ nơi khác đến được cách ly không lây lan trong cộng đồng
			I (1->16)		II (17->85)						III (86->268)																IV (269->413)
		*: CC # 328 was infected from # 314 on a flight from Russia to Vietnam (not infected from the local community)
		∑ cases infected in the local community with infection source confirmed =																										86		62	29.5082
			The figure in each cell is the numerical order of the COVID-19 CC												Example notes:																27.8689
			F0	People who are confirmed as infected							209(163)		The Vietnamese CC # 209 was infected by the other Vietnamese CC # 163
			F1	People who are suspected as infected or contacted F0							198		The Vietnamese CC # 198 directly contacted in somewhere in Vietnam but does not know from somebody
			F2	People who contacted F1							179		The Vietnamese CC # 179 does not know infection source from both somewhere in Vietnam and somebody
			F3	People who contacted F2							157E		The English CC # 157 directly contacted in somewhere in Vietnam but does not know from somebody
			F4	People who contacted F3							228f-		The Vietnamese returning from a foreign country
		Notes about the CCs' classification by nationality:
			A: American				fA: Vietnamese from America							fAu: Vietnamese from Australia								fAr: Vietnamese from United Arab Emirates
			As: Asian				fAs: Vietnamese from Asea							B: Brazilian								fBa: Vietnamese from Bangladesh
			C: Chinese				fC: Vietnamese from China							Ca: Canadian				fCa: Vietnamese from Canada				fCn: Vietnamese from Cameroon
			E: English				fE: Vietnamese from England							EU: European					fEU: Vietnamese from European Union (without Italy, France & Germany)
			F: French				fF: Vietnamese from France							fG: Vietnamese from Germany					G: German (2 CCs)			fI: Vietnamese from Italy
			R: Rusian				fJ: Vietnamese from Japan							fK: Vietnamese from Korea								fKu: Vietnamese from Kuwait
			SA: South African				fIn: Vietnamese from India							fR: Vietnamese from Russia								fM: Vietnamese from Mexico
								Notes:										fIn: Vietnamese from India									Example notes:
								A	American	fA	Vietnamese from America																198	Vietnamese direct contacted in somewhere but did not know from somebody
										fAu	Vietnamese from Australia																179	Vietnamese did not know from somewhere and somebody
										fAr	Vietnamese from United Arab Emirates																157E	An English direct contacted in somewhere but did not know from somebody
										fAs	Vietnamese from Asean																186F	A French did not know from somewhere and somebody
								B	Brazilian
								C	Chinese	fC	Vietnamese from China
								Ca	Canadian	fCa	Vietnamese from Canada
										fCn	Vietnamese from Cameroon
								E	English	fE	Vietnamese from England
								EU	European	fEU	Vietnamese from European Union (not cover Italy, France & Germany)
								F	French	fF	Vietnamese from France
										fG	Vietnamese from Germany
										fI	Vietnamese from Italy
										fId	Vietnamese from India
										fJ	Vietnamese from Japan
										fK	Vietnamese from Korea
										fKu	Vietnamese from Kuwait
										fM	Vietnamese from Mexico
										fR	Vietnamese from Russia
								SA	South African

## Sheet: Fig 2. Ps-CCs - whole time
												2020-01-13	Pla 05/KH-UBNDTLS	PPC/Lang Son
		Date	Number of PDs (∑=959)	Number of CCs (∑=413)								2020-01-16	Deci 125/QĐ-BYT	MOH
	1	2020-01-13	1									2020-01-17	Deci 137/QĐ-BYT	MOH
	2	2020-01-16	1									2020-01-17	Dis 62/KCB-NV	MOH
	3	2020-01-17	2									2020-01-20	Deci 156/QĐ-BYT	MOH
	4	2020-01-20	1									2020-01-21	Deci 181/QĐ-BYT	MOH
	5	2020-01-21	1									2020-01-22	Dir 03/CT-BYT	MOH
	6	2020-01-22	1
	1	2020-01-23	1	2
	2	2020-01-24	4
	3	2020-01-25	0
	4	2020-01-26	1
	5	2020-01-27	1
	6	2020-01-28	5
	7	2020-01-29	4
	8	2020-01-30	15	3
	9	2020-01-31	17
	10	2020-02-01	11	1
	11	2020-02-02	6	1
	12	2020-02-03	10	1
	13	2020-02-04	1	2
	14	2020-02-05	1
	15	2020-02-06	6	2
	16	2020-02-07	9	1
	17	2020-02-08	0
	18	2020-02-09	0	1
	19	2020-02-10	0
	20	2020-02-11	2	1
	21	2020-02-12	6
	22	2020-02-13	6	1
Old 13	23	2020-02-14	13
	24	2020-02-15	3
	25	2020-02-16	0
	26	2020-02-17	3
	27	2020-02-18	2
	28	2020-02-19	2
	29	2020-02-20	5
	30	2020-02-21	6
	31	2020-02-22	1
	32	2020-02-23	2
	33	2020-02-24	3
	34	2020-02-25	7
	35	2020-02-26	4
	36	2020-02-27	5
	37	2020-02-28	8
	38	2020-02-29	3
	39	2020-03-01	2
	40	2020-03-02	0
	41	2020-03-03	6
	42	2020-03-04	5
	43	2020-03-05	4
	44	2020-03-06	8	1
	45	2020-03-07	5	3
	46	2020-03-08	4	10
	47	2020-03-09	13	1
	48	2020-03-10	8	3
	49	2020-03-11	10	4
	50	2020-03-12	10	6
	51	2020-03-13	16	3
	52	2020-03-14	7	6
	53	2020-03-15	0	4
	54	2020-03-16	7	4
	55	2020-03-17	15	5
	56	2020-03-18	11	10
	57	2020-03-19	11	9
	58	2020-03-20	23	6
	59	2020-03-21	8	3
	60	2020-03-22	0	19
	61	2020-03-23	9	10
	62	2020-03-24	18	11
	63	2020-03-25	17	7
	64	2020-03-26	6	12
	65	2020-03-27	31	10
	66	2020-03-28	6	11
	67	2020-03-29	9	14
	68	2020-03-30	14	15
	69	2020-03-31	47	4
	70	2020-04-01	21	11
	71	2020-04-02	2	9
	72	2020-04-03	14	10
	73	2020-04-04	2	3
	74	2020-04-05	1	1
	75	2020-04-06	11	4
	76	2020-04-07	4	4
	77	2020-04-08	4	2
	78	2020-04-09	15	4
	79	2020-04-10	9	2
	80	2020-04-11	3	1
	81	2020-04-12	1	2
	82	2020-04-13	7	5
	83	2020-04-14	12	1
	84	2020-04-15	10	1
	85	2020-04-16	21	1
	86	2020-04-17	12
	87	2020-04-18	2
	88	2020-04-19	0
	89	2020-04-20	8
	90	2020-04-21	10
	91	2020-04-22	26
	92	2020-04-23	32
	93	2020-04-24	21	2
	94	2020-04-25	6
	95	2020-04-26	2
	96	2020-04-27	10
	97	2020-04-28	18
	98	2020-04-29	26
	99	2020-04-30	3
	100	2020-05-01	3
	101	2020-05-02
	102	2020-05-03	0	1
	103	2020-05-04	3
	104	2020-05-05	8
	105	2020-05-06	7
	106	2020-05-07	6	17
	107	2020-05-08	10
	108	2020-05-09	1
	109	2020-05-10
	110	2020-05-11	3
	111	2020-05-12	3
	112	2020-05-13	1
	113	2020-05-14	3
	114	2020-05-15	5	25
	115	2020-05-16	0	5
	116	2020-05-17	1	2
	117	2020-05-18	2	4
	118	2020-05-19	4
	119	2020-05-20	3
	120	2020-05-21	1
	121	2020-05-22	2
	122	2020-05-23	2
	123	2020-05-24	0	1
	124	2020-05-25	1	1
	125	2020-05-26	3	1
	126	2020-05-27	4
	127	2020-05-28	1
	128	2020-05-29	9
	129	2020-05-30	0	1
	130	2020-05-31	1
	131	2020-06-01	1
	132	2020-06-02	4
	133	2020-06-03	1
	134	2020-06-04
	135	2020-06-05	3
	136	2020-06-06	0	1
	137	2020-06-07	1
	138	2020-06-08	2	3
	139	2020-06-09	1
	140	2020-06-10	2
	141	2020-06-11	5
	142	2020-06-12	3	1
	143	2020-06-13	0	1
	144	2020-06-14
	145	2020-06-15	2
	146	2020-06-16	2
	147	2020-06-17	1	1
	148	2020-06-18	2	7
	149	2020-06-19	2	7
	150	2020-06-20
	151	2020-06-21
	152	2020-06-22	1
	153	2020-06-23	2
	154	2020-06-24	0	3
	155	2020-06-25	2
	156	2020-06-26	0	1
	157	2020-06-27	0	2
	158	2020-06-28
	159	2020-06-29	1
	160	2020-06-30	4
	161	2020-07-01
	162	2020-07-02
	163	2020-07-03	1
	164	2020-07-04
	165	2020-07-05
	166	2020-07-06	1	14
	167	2020-07-07	1
	168	2020-07-08
	169	2020-07-09
	170	2020-07-10	1
	171	2020-07-11	0	1
	172	2020-07-12	1	2
	173	2020-07-13
	174	2020-07-14	0	1
	175	2020-07-15	1	8
	176	2020-07-16
	177	2020-07-17	1	1
	178	2020-07-18
	179	2020-07-19	0	1
	180	2020-07-20	0	1
	181	2020-07-21	0	12
	182	2020-07-22	0	12
	183	2020-07-23	0	4
	184	2020-07-24	0	1
		Total	959	413
		Number/day	5.21196	2.24457
											Figure 2. Numbers of CCs and PDs released (as of July 24th, 2020)

## Sheet: (For Fig 3.1.+) Fig 5+ Fig 6
			Date	Short name	Issued by
			2020-03-09	Dis 271/UBDT-VPUB	CEMA
			2020-03-10	Dis 280/UBDT-KHTC	CEMA
			2020-02-03	Gui 120-HD/BTGTW	CPTC
			2020-02-02	Ann 35/TB-VPCP	GO	1	1
			2020-02-06	Ann 43/TB-VPCP	GO	2	2
			2020-02-14	Ann 52/TB-VPCP	GO	3	3
			2020-02-14	Dis 1126/VPCP-KGVX	GO	4	4
			2020-02-14	Dis 1145/VPCP-KGVX	GO	5	5
			2020-02-15	Dis 1148/VPCP-QHQT	GO	6	6
			2020-02-20	Ann 55/TB-VPCP	GO	7	7
			2020-02-28	Ann 66/TB-VPCP	GO	8	8
			2020-03-04	Ann 75/TB-VPCP	GO	9	9
			2020-03-06	Ann 86/TB-VPCP	GO	1	10
			2020-03-17	Ann 102/TB-VPCP	GO	8	17
			2020-03-13	Ann 94/TB-VPCP	GO	5	14
			2020-03-14	Ann 98/TB-VPCP	GO	7	16
			2020-03-13	Dir 1939/CT-VPCP	GO	6	15
			2020-03-07	Dis 1771/VPCP-KTTH	GO	2	11
			2020-03-08	Dis 1774/VPCP-QHQT	GO	3	12
			2020-03-09	Dis 1806/VPCP-KTTH	GO	4	13
			2020-03-17	Dis 2052/VPCP-KGVX	GO	9	18
			2020-03-20	Dis 2129/VPCP-QHQT	GO	1	19
			2020-03-20	Dis 2143/VPCP-CN	GO	2	20
			2020-03-21	Ann 118/TB-VPCP	GO	5	23
			2020-03-23	Ann 119/TB-VPCP	GO	6	24
			2020-03-24	Ann 122/TB-VPCP	GO	7	25
			2020-03-31	Ann 134/TB-VPCP	GO	10	28
			2020-04-17	Ann 147/TB-VPCP	GO	23	41
			2020-04-09	Ann 149/TB-VPCP	GO	16	34
			2020-04-16	Ann 158/TB-VPCP	GO	22	40
		3	2020-03-20	Dis 2149/VPCP-QHĐP	GO	3	21
		4	2020-03-20	Dis 2182/VPCP-KTTH	GO	4	22
		5	2020-03-26	Dis 2324/VPCP-QHQT	GO	8	26
		6	2020-03-27	Dis 2412/VPCP-KGVX	GO	9	27
		7	2020-03-31	Dis 2481/VPCP-CN	GO	11	29
		8	2020-04-02	Dis 2552/VPCP-KSTT	GO	12	30
		9	2020-04-03	Dis 2601/VPCP-KGVX	GO	13	31
		10	2020-04-06	Dis 2673/VPCP-KGVX	GO	14	32
		11	2020-04-08	Dis 2740/VPCP-PL	GO	15	33
		12	2020-04-09	Dis 2769/VPCP-KGVX	GO	17	35
		13	2020-04-10	Dis 2827/VPCP-KTTH	GO	18	36
		14	2020-04-12	Dis 2858/VPCP-NC	GO	19	37
		15	2020-04-13	Dis 2875/VPCP-ĐMDN	GO	20	38
		16	2020-04-13	Dis 2884/VPCP-KGVX	GO	21	39
		17	2020-04-17	Dis 3059/VPCP-CN	GO	24	42
		18	2020-04-21	Dis 3152/VPCP-KGVX	GO	25	43
			2020-04-22	Dis 3186/VPCP-NN	GO	1	44
			2020-04-22	Dis 3198/VPCP-QHQT	GO	2	45
			2020-06-15	Ann 206/TB-VPCP	GO	23	66
			2020-04-23	Ann 164/TB-VPCP	GO	3	46
			2020-04-28	Ann 167/TB-VPCP	GO	8	51
			2020-05-05	Ann 174/TB-VPCP	GO	11	54
			2020-06-30	Ann 219/TB-VPCP	GO	26	69
			2020-07-12	Ann 238/TB-VPCP	GO	29	72
		3	2020-04-23	Dis 3227/VPCP-KGVX	GO	4	47
		4	2020-04-24	Dis 3255/VPCP-KGVX	GO	5	48
		5	2020-04-25	Dis 3306/VPCP-KGVX	GO	6	49
		6	2020-04-27	Dis 3339/VPCP-V	GO	7	50
		7	2020-04-30	Dis 3438/VPCP-KGVX	GO	9	52
		8	2020-05-04	Dis 3484/VPCP-KGVX	GO	10	53
		9	2020-05-08	Dis 3617/VPCP-KGVX	GO	12	55
		10	2020-05-15	Dis 3819/VPCP-ĐMDN	GO	13	56
		11	2020-05-18	Dis 3887/VPCP-KGVX	GO	14	57
		12	2020-05-18	Dis 3892/VPCP-V	GO	15	58
		13	2020-05-19	Dis 3938/VPCP-CN	GO	16	59
		14	2020-05-20	Dis 3951/VPCP-KSTT	GO	17	60
		15	2020-05-23	Dis 4050/VPCP-CN	GO	18	61
		16	2020-06-02	Dis 4361/VPCP-KGVX	GO	19	62
		17	2020-06-07	Dis 4527/VPCP-KTTH	GO	20	63
		18	2020-06-08	Dis 4548/VPCP-KGVX	GO	21	64
		19	2020-06-18	Dis 4557/VPCP-NN	GO	24	67
		20	2020-06-08	Dis 4570/VPCP-NN	GO	22	65
		21	2020-06-29	Dis 5225/VPCP-ĐMDN	GO	25	68
		22	2020-07-03	Dis 5402/VPCP-KGVX	GO	27	70
		23	2020-07-10	Dis 5608/VPCP-QHĐP	GO	28	71
			2020-02-14	Res 11/NQ-CP	GOV	1	1
			2020-02-28	Res 20/NQ-CP	GOV	2	2
			2020-03-10	Res 28/NQ-CP	GOV	1	3
			2020-03-29	Res 37/NQ-CP	GOV	1	4
			2020-04-09	Res 41/NQ-CP	GOV	2	5
			2020-04-09	Res 42/NQ-CP	GOV	3	6
			2020-04-29	Res 60/NQ-CP	GOV	1	7
			2020-05-14	Res 70/NQ-CP	GOV	2	8
			2020-05-29	Res 84/NQ-CP	GOV	3	9
			2020-06-11	Res 91/NQ-CP	GOV	4	10
			2020-06-11	Res 93/NQ-CP	GOV	5	11
			2020-02-25	Dis 218/TCLN-CTVN	MARD/..	1
			2020-03-11	Dis 295/TCLN-VP	MARD/..	1
			2020-03-12	Dis 308/TCLN-VP	MARD/..	2
			2020-06-11	Dis 3936/BNN-VP	MARD	1
			2020-05-27	Dis 3529/BNN-VP	MARD	2
			2020-02-02	Dir 5/CT-BTTTT	MIC	1	1
			2020-01-31	Dis Công văn 267/BTTTT-TTCS	MIC	2	2
			2020-03-19	Dis 929/BTTTT-THH	MIC	1	3
			2020-03-31	Dis 1061/BHXH-PC	MIC	1	4
			2020-03-31	Dis 1090/BTTTT-CBC	MIC	2	5
			2020-03-31	Dis 1115/BTTTT-BC	MIC	3	6
			2020-04-20	Dec /STTTT-PT	MIC/DOC Phu Tho	4	7
			2020-04-28	Dec…/QĐ-DIC	MIC/DOC Tra Vinh	1	8
			> 4 Mar	Dec../QĐ-BQP	MND
			2020-03-24	Dec../QĐ-BQP	MND
			2020-02-03	Dir 01/CT-BXD	MOC	1
			2020-03-31	Dir 02/CT-BXD	MOC	1
			2020-03-27	Dis 1430/BXD-TTTT	MOC	2
			2020-02-02	Deci 270/QĐ-BVHTTDL	MOCST	1
			2020-01-29	Tel 389/CĐ-BVHTTDL	MOCST	2
			2020-01-31	Tel 393/CĐ-BVHTTDL	MOCST	3
			2020-02-03	Tel 396/CĐ-BVHTTDL	MOCST	4
			2020-03-05	Dis 947/BVHTTDL-TCDL	MOCST	5
			2020-03-11	Dis 1029/BVHTTDL-VHCS	MOCST	1
			2020-03-25	Dis 1231/BVHTTDL-TCDL	MOCST	1
			2020-03-30	Dis 1292/BVHTTDL-TCDL	MOCST	2
			2020-04-03	Dis 1358/BVHTTDL-VHCS	MOCST	3
			2020-04-06	Dis 1368/BVHTTDL-ĐT	MOCST	4
			2020-04-09	Dis 1399/BVHTTDL-TCDL	MOCST	5
			2020-04-14	Dis 1435/BVHTTDL-VHCS	MOCST	6
			2020-04-28	Dis 1604/BVHTTDL-TV	MOCST	1
			2020-01-31	Pla 51/KH-BGDĐT	MOET	5	5
			2020-01-28	Tel 43/CĐ-BGDĐT	MOET	1	1
			2020-01-29	Ann 45/TB-BGDĐT	MOET	2	2
			2020-01-30	Dis 149/TCGDNN-HSSV	MOET/..	3	3
			2020-01-30	Dis 300/SGDĐT-CTTT	MOET/..	4	4
		1	2020-02-13	Dis 406/BGDĐT-GDTC	MOET	6	6
		2	2020-02-14	Dis 431/BGDĐT-GDTC	MOET	7	7
		3	2020-02-14	Dis 432/BGDĐT-GDTC	MOET	8	8
		4	2020-02-14	Dis 465/SGDĐT-CTTT	MOET/HCMCDOET	9	9
		5	2020-02-21	Dis 345/TCGDNN-ĐTCQ	MOET/..	10	10
		6	2020-02-21	Dis 548/SGDĐT-CTTT	MOET/HCMCDOET	11	11
		7	2020-02-22	Dis 509/BGDĐT-GDTrH	MOET	12	12
		8	2020-02-25	Dis 550/BGDĐT-GDTC	MOET	13	13
		9	2020-02-27	Dis 586/BGDĐT-GDTrH	MOET	14	14
		10	2020-02-27	Dis 630/GDĐT-VP	MOET	15	15
		11	2020-02-27	Dis 642/GDĐT-KHTC	MOET/HCMCDOET	16	16
		12	2020-02-28	Dis 423/TCGDNN-HSSV	MOET/..	17	17
		13	2020-02-28	Dis 616/SGDĐT-CTTT	MOET/HCMCDOET	18	18
		14	2020-03-04	Dis 696/BGDĐT-GDTC	MOET	19	19
	1	15	2020-03-06	Dis 748/GDĐT-CTTT	MOET	1	20
	2	16	2020-03-06	Dis 749/GDĐT-VP	MOET	2	21
	3	17	2020-03-06	Dis 679/SGDĐT-CTTT	MOET/HNDOET	3	22
	4	18	2020-03-07	Dis 689/SGDĐT-VP	MOET/HNDOET	4	23
	5	19	2020-03-10	Dis 757/BGDĐT-VP	MOET	5	24
	6	20	2020-03-11	Dis 771/BGDĐT-HTQT	MOET	6	25
	7	21	2020-03-12	Dis 793/BGDĐT-GDTrH	MOET	7	26
	8	22	2020-03-13	Dis 795/BGDĐT-GDĐH	MOET	8	27
	9	23	2020-03-13	Dis 803/BGDĐT-GDTrH	MOET	9	28
	10	24	2020-03-13	Dis 769/SGDĐT-GDPT	MOET/HNDOET	10	29
	11	25	2020-03-13	Dis 779/SGDĐT-CTTT	MOET/HNDOET	11	30
	12	26	2020-03-16	Dis 577/TCGDNN-HSSV	MOET/..	12	31
	13	27	2020-03-17	Dis 587/TCGDNN-ĐTCQ	MOET/..	13	32
	14	28	2020-03-17	Dis 809/SGDĐT-GDPT	MOET/HNDOET	14	33
	15	29	2020-03-18	Dis 871/BGDĐT-KHTC	MOET	15	34
			2020-03-18	Ann 174/TB-BGDĐT	MOET	16	35
			2020-03-19	Dis 877/GDĐT-VP	MOET/HCMCDOET	17	36
		1	2020-03-20	Dis 944/BGDĐT-GDĐH	MOET	1	37
		2	2020-03-20	Dis 969/BGDĐT-CNTT	MOET	2	38
		3	2020-03-20	Dis 856/SGDĐT-CTTT	MOET/HN DOET	3	39
		4	2020-03-20	Dis 862/SGDĐT-VP	MOET/HNDOET	4	40
		5	2020-03-23	Dis 988/BGDĐT-GDĐH	MOET	5	41
		6	2020-03-25	Dis 1061/BGDĐT-GDTrH	MOET	6	42
		7	2020-03-25	Dis 925/SGDĐT-CTTT	MOET/HNDOET	7	43
		8	2020-03-27	Dis 953/GDĐT-CTTT	MOET	8	44
		9	2020-03-27	Dis 960/SGDĐT-VP	MOET	9	45
		10	2020-03-30	Dis 1113/BGDĐT-GDTrH	MOET	10	46
		11	2020-03-31	Dis 1125/BGDĐT-GDTH	MOET	11	47
		12	2020-03-31	Dis 724/TCGDNN-HSSV	MOET/..	12	48
		13	2020-04-03	Dis 1074/SGDĐT-VP	MOET/HNDOET	13	49
		14	2020-04-06	Dis 1175/BGDĐT-GDTX	MOET	14	50
		15	2020-04-08	Dis 1201/BGDĐT-GDTrH	MOET	15	51
		16	2020-04-11	Dis 1130/SGDĐT-CTTT	MOET/HNDOET	16	52
		17	2020-04-13	Dis 1247/BGDĐT-GDCTHSSV	MOET	17	53
		18	2020-04-14	Dis 1104/GDDT-KHTC	MOET	18	54
		19	2020-04-15	Dis 1293/BGDĐT-GDĐH	MOET	19	55
		20	2020-04-16	Dis 1187/SGDĐT-VP	MOET/HNDOET	20	56
		21	2020-04-17	Dis 1193/SGDĐT-CTTT	MOET/HN DOET	21	57
		22	2020-04-21	Dis 1154/GDĐT-TrH	MOET	22	58
			2020-04-21	Ann 252/TB-BGDĐT	MOET	23	59
			2020-04-22	Dis 1360/BGDĐT-GDTrH	MOET	1	60
			2020-04-22	Dis 1366/BGDĐT-NGCBQLGD	MOET	2	61
			2020-04-23	Dis 1398/BGDĐT-GDTC	MOET	3	62
			2020-04-24	Dis 419/SGDĐT-VP BG	MOET/BGDOET	4	63
			2020-04-28	Dis 1467/BGDĐT-GDTC	MOET	5	64
			2020-04-28	Dis 1468/BGDĐT-GDTX	MOET	6	65
			2020-04-29	Dis 1487/BGDĐT-GDCTHSSV	MOET	7	66
			2020-04-29	Dis 1488/BGDĐT-GDCTHSSV	MOET	8	67
			2020-04-29	Dis 1341/SGDĐT-VP	MOET/HNDOET	9	68
			2020-05-05	Dis 1569/BGDĐT-QLCL	MOET	10	69
			2020-05-06	Dis 1362/SGDĐT-CTTT	MOET/HN DOET	11	70
			2020-05-06	Dis 1363/SGDĐT-QLT	MOET/HN DOET	12	71
			2020-05-07	Dis 1583/BGDĐT-GDTC	MOET	13	72
			2020-05-07	Dis 1378/SGDĐT-CTTT	MOET/HNDOET	14	73
			2020-05-08	Dis 1595/BGDĐT-NGCBQLGD	MOET	15	74
			2020-05-08	Dis 1296/GDĐT-VP	MOET/HCMCDOET	16	75
			2020-05-11	Dis 1297/GDĐT-CTTT	MOET	17	76
			2020-05-11	Dis 1620/BGDĐT-KHTC	MOET	18	77
			2020-05-12	Dis 1307/GDĐT-MN	MOET/HCMCDOET	19	78
			2020-05-19	Dis 1524/SGDĐT-QLT	MOET/HCMCDOET	20	79
			2020-05-26	Dis 1498/GDĐT-CTTT	MOET/HCMCDOET	21	80
			2020-05-27	Dis 1628/SGDĐT-CTTT	MOET/HN DOET	22	81
			2020-06-03	Dis 1950/BGDĐT-KHCNMT	MOET	23	82
			2020-06-10	Dis 1726/GDĐT-TC	MOET/HCMCDOET	24	83
			2020-06-12	Dis 2110/BGDĐT-GDCTHSSV	MOET	25	84
			2020-07-15	Dis 2582/BGDĐT-GDĐH	MOET	26	85
			2020-01-28	Dir 01/CT-BTC	MOF	1	1
			2020-01-30	Tel 02/CĐ-TCT	MOF/..	3	3
			2020-02-01	Ann 42/TB-TCT	MOF/..	4	4
			2020-02-14	Dis 5524/CT-TTHT	MOF/HN… of MOF	5	5
			2020-02-15	Dis 1074/BTC-HCSN	MOF	6	6
			2020-03-03	Dis 896/TCT-DNNCN	MOF/..	7	7
			2020-03-03	Dis 897/TCT-QLN	MOF/..	8	8
			2020-01-30	Dis 571/TCHQ-TVQT	MOF/..	2	2
			2020-03-09	Dis 1133/BYT-MT	MOF	1	9
			2020-03-09	Dis 1431/TCHQ-GSQL	MOF/..	2	10
			2020-03-12	Dis 1525/TCHQ-GSQL	MOF/..	3	11
			2020-03-13	Dir 02/CT-BTC	MOF	4	12
			2020-03-18	Dis 1723/TCHQ-GSQL	MOF/..	5	13
			2020-03-18	Cir Thông tư 14/2020/TT-BTC	MOF	6	14	x
			2020-03-25	Dis 1959/TCHQ-TXNK	MOF/..	1	15
			2020-04-01	Ann 184/TB-TCT	MOF/..	11	25
			2020-03-27	Deci 436/QĐ-BTC	MOF	3	17
		2	2020-03-27	Dis 1306/TCT-DNNCN	MOF/..	5	19
		3	2020-03-27	Dis 1307/TCT-CS	MOF	4	18
		4	2020-03-27	Dis 15505/CT-TTHT	MOF/..	6	20
		5	2020-03-25	Dis 1966/TCHQ-GSQL	MOF/..	2	16
		6	2020-03-27	Dis 2012/TCHQ-GSQL	MOF/..	7	21
		7	2020-03-31	Dis 2135/TCHQ-VP	MOF	10	24
		8	2020-04-01	Dis 2144/TCHQ-GSQL	MOF/..	12	26
		9	2020-04-16	Dis 2425/TCHQ-GSQL	MOF/..	16	30
		10	2020-04-01	Dis 316/THTK-HTKT	MOF/..	13	27
		11	2020-03-27	Dis 3261/CT-KK	MOF/../..	8	22
		12	2020-03-30	Dis 3685/BTC-TCNH	MOF	9	23
		13	2020-04-03	Dis 3913/BTC-QLCS	MOF	14	28
		14	2020-04-04	Dis 3960/BTC-VP	MOF	15	29
			2020-04-23	Dis 2598/TCHQ-GSQL	MOF/..	1	31
			2020-04-24	Dis 2631/TCHQ-GSQL	MOF/..	2	32
			2020-04-28	Dis 2759/TCHQ-GSQL	MOF/..	3	33
			2020-04-29	Dis 5310/BTC-TCT	MOF	4	34
			2020-04-29	Dis 2801/TCHQ-VP	MOF/..	5	35
			2020-04-29	Dis 2848/TCHQ-GSQL	MOF/..	6	36
			2020-05-07	Dis 2968/TCHQ-GSQL	MOF/..	7	37
			2020-05-07	Dis 2973/TCHQ-GSQL	MOF/..	8	38
			2020-05-12	Dis 3057/TCHQ-VP	MOF/..	9	39
			2020-05-19	Dis 2058/TCT-CS	MOF/..	10	40
			2020-05-20	Dis 5977/BTC-TCT	MOF	11	41
			2020-05-27	Cir 47/2020/TT-BTC	MOF	12	42	x
			2020-05-29	Dis 6399/BTC-CST	MOF	13	43
			2020-06-01	Dis 44403/CT-TTHT	MOF/../..	14	44
			2020-06-05	Dis 3694/TCHQ-TXNK	MOF/..	15	45
			2020-06-11	Dis 3874/TCHQ-GSQL	MOF/..	16	46
			2020-06-15	Dis 3696/TCHQ-TXNK	MOF/..	17	47
			2020-06-19	Dec 1616/QĐ-TCHQ	MOF	18	48
			2020-06-19	Dis 4140/TCHQ-TXNK	MOF/..	19	49
			2020-06-30	Dis 4397/TCHQ-GSQL	MOF/..	20	50
			2020-03-31	Dis 1125/BNG-UBBG	MOFA	1
			2020-04-03	Tel 247/2020/TLSQ.NN	MOFA/CGV	2
			2020-04-28	Dis 1473/BNG-UBBG	MOFA	1
			2020-05-05	Dis 1536/BNG-UBBG	MOFA	2
			2020-01-16	Deci 125/QĐ-BYT	MOH	1	1
			2020-01-17	Deci 137/QĐ-BYT	MOH	2	2
			2020-01-17	Dis 62/KCB-NV	MOH	3	3
			2020-01-20	Deci 156/QĐ-BYT	MOH	4	4
			2020-01-21	Deci 181/QĐ-BYT	MOH	5	5
			2020-01-22	Dir 03/CT-BYT	MOH	6	6
			2020-01-24	Tel 88/CĐ-BYT	MOH	1	7
		1	2020-02-07	Deci 155/QĐ-BYT	MOH	8	14
		2	2020-01-29	Deci 219/QĐ-BYT	MOH	2	8
		3	2020-01-30	Deci 225/QĐ-BYT	MOH	3	9
		4	2020-01-31	Deci 237/QĐ-BYT	MOH	5	11
		5	2020-02-06	Deci 322/QĐ-BYT	MOH	6	12
		6	2020-02-07	Deci 343/QĐ-BYT	MOH	9	15
		7	2020-02-07	Deci 344/QĐ-BYT	MOH	10	16
		8	2020-02-07	Deci 345/QĐ-BYT	MOH	11	17
		9	2020-02-19	Deci 468/QĐ-BYT	MOH	19	25
		10	2020-03-04	Deci 774/QĐ-BYT	MOH	35	41
		1	2020-03-03	Dis 1030/BYT-KH	MOH	33	39
		2	2020-03-05	Dis 1097/BYT-DP	MOH	36	42
		3	2020-03-05	Dis 1156/SYT-NVY	MOH/HCMCDOH	37	43
		4	2020-02-28	Dis 126/KCB-NV	MOH/..	30	36
		5	2020-02-12	Dis 1377/QLD-CL	MOH/..	12	18
		6	2020-02-14	Dis 1488/QLD-KD	MOH/..	15	21
		7	2020-02-15	Dis 159/KCB-NV	MOH/..	16	22
		8	2020-02-21	Dis 166/DP-DT	MOH/..	23	29
		9	2020-02-18	Dis 1705/QLD-KD	MOH/..	18	24
		10	2020-02-19	Dis 1710/QLD-KD	MOH/..	20	26
		11	2020-03-03	Dis 229/KCB-NV	MOH/..	34	40
		12	2020-01-30	Dis 372/BYT-DP	MOH/..	4	10
		13	2020-03-01	Dis 476/MT-VP	MOH/..	32	38
		14	2020-02-13	Dis 643/BYT-TT	MOH	13	19
		15	2020-02-13	Dis 647/BYT-TB	MOH	14	20
		16	2020-02-18	Dis 742/BYT-DP	MOH	17	23
		17	2020-02-21	Dis 823/BYT-TT	MOH	21	27
		18	2020-02-21	Dis 829/BYT-MT	MOH	22	28
		19	2020-02-23	Dis 839/BYT-DP	MOH	24	30
		20	2020-02-24	Dis 865/BYT-DP	MOH	25	31
		21	2020-02-24	Dis 868/BYT-DP	MOH	26	32
		22	2020-02-26	Dis 912/BYT-KCB	MOH	27	33
		23	2020-02-26	Dis 914/BYT-MT	MOH	28	34
		24	2020-02-28	Dis 987/BYT-DP	MOH	29	35
		25	2020-02-29	Dis 991/BYT-DP	MOH	31	37
			2020-02-06	Tel 161/CĐ-BYT	MOH	7	13
		11	2020-03-12	Deci 870/QĐ-BYT	MOH	4	47
		12	2020-03-16	Deci 904/QĐ-BYT	MOH	8	51
		13	2020-03-17	Deci 924/QĐ-BYT	MOH	10	53
		14	2020-03-17	Deci 941/QĐ-BYT	MOH	11	54
		15	2020-03-18	Deci 963/QĐ-BYT	MOH	18	61
	1	3	2020-03-06	Dis 1119/BYT-DP	MOH	1	44
	2	5	2020-03-13	Dis 1244/BYT-MT	MOH	5	48
	3	7	2020-03-14	Dis 1270/BYT-CNTT	MOH	6	49
	4	8	2020-03-14	Dis 1271/BYT-DP	MOH	7	50
	5	9	2020-03-17	Dis 1306/BYT-YDCT	MOH	12	55
	6	10	2020-03-17	Dis 1332/BYT-VPB1	MOH	13	56
	7	11	2020-03-17	Dis 1338/CV-BCĐ	MOH	14	57
	8	12	2020-03-18	Dis 1357/BYT-MT	MOH	19	62
	9	13	2020-03-18	Dis 1360/BYT-MT	MOH	20	63
	10	14	2020-03-18	Dis 1364/BYT-MT	MOH	21	64
	11	16	2020-03-19	Dis 1394/BYT-KCB	MOH	22	65
	12	17	2020-03-19	Dis 1417/BYT-TB	MOH	23	66
	13	23	2020-03-11	Dis 188/KCB-NV	MOH/..	3	46
	14	24	2020-03-06	Dis 2079/QLD-KD	MOH/..	2	45
	15	26	2020-03-17	Dis 2503/QLD-KD	MOH/..	15	58
	16	27	2020-03-17	Dis 2507/QLD-KD	MOH/..	16	59
	17	28	2020-03-17	Dis 2510/QLD-KD	MOH/..	17	60
			2020-03-16	Số:492/PA-SYT	MOH/DOH Hậu Giang	9	52
		1	2020-03-20	Deci 1259/QĐ-BYT	MOH	1	67
		2	2020-03-21	Deci 1271/QĐ-BYT	MOH	8	74
		3	2020-03-21	Deci 1282/QĐ-BYT	MOH	9	75
		4	2020-03-25	Deci 1344/QĐ-BYT	MOH	14	80
		5	2020-03-25	Deci 1353/QĐ-BYT	MOH	15	81
		6	2020-03-29	Deci 1444/QĐ-BYT	MOH	26	92
		7	2020-04-03	Deci 1551/QĐ-BYT	MOH	34	100
		8	2020-04-07	Deci 1588/QĐ-BYT	MOH	41	107
		9	2020-04-08	Deci 1616/QĐ-BYT	MOH	43	109
		10	2020-04-15	Deci 1719/QĐ-BYT	MOH	52	118
		11	2020-04-20	Deci 1773/QĐ-BYT	MOH	56	122
			2020-03-28	Dir 6/CT-BYT	MOH	25	91
		1	2020-03-20	Dis 1422/BYT-CNTT	MOH	2	68
		2	2020-03-20	Dis 1435/BYT-TT	MOH	3	69
		3	2020-03-20	Dis 1441/BYT-MT	MOH	4	70
		4	2020-03-20	Dis 1445/BYT-KCB	MOH	5	71
		5	2020-03-20	Dis 1461/BYT-MT	MOH	6	72
		6	2020-03-24	Dis 1519/BYT-MT	MOH	13	79
		7	2020-04-10	Dis 152/SYT-NVD	MOH/HNDOH	47	113
		8	2020-03-25	Dis 1560/BYT-MT	MOH	16	82
		9	2020-03-25	Dis 1563/BYT-AIDS	MOH	17	83
		10	2020-03-25	Dis 1592/BYT-TB-CT	MOH	18	84
		11	2020-03-27	Dis 1654/BYT-KH	MOH	20	86
		12	2020-03-27	Dis 1657/BYT-TB	MOH	21	87
		13	2020-03-27	Dis 1658/BYT-TB-CT	MOH	22	88
		14	2020-03-30	Dis 1734/BYT-MT	MOH	27	93
		15	2020-03-30	Dis 1761/BYT-KCB	MOH	28	94
		16	2020-03-31	Dis 1769/BYT-KH	MOH	29	95
		17	2020-03-31	Dis 1770/BYT-KH-TC	MOH	30	96
		18	2020-03-27	Dis 178/AIDS-ĐT	MOH/..	24	90
		19	2020-04-03	Dis 1850/BYT-DP	MOH	35	101
		20	2020-04-01	Dis 1852/SYT-NVY	MOH/HCMC DOH	33	99
		21	2020-04-03	Dis 1853/BYT-DP	MOH	36	102
		22	2020-03-31	Dis 190/AIDS-ĐT	MOH/..	31	97
		23	2020-04-06	Dis 1908/BYT-TB	MOH	39	105
		24	2020-04-06	Dis 1946/SYT-NVY	MOH/HCMC DOH	40	106
		25	2020-04-10	Dis 2004/BYT-KH	MOH	45	111
		26	2020-04-11	Dis 2018/BYT-TB	MOH	48	114
		27	2020-04-09	Dis 203/AIDS-DP	MOH/..	44	110
		28	2020-04-13	Dis 2063/BYT-TB	MOH	49	115
		29	2020-04-17	Dis 2146/BYT-BH	MOH	54	120
		30	2020-04-21	Dis 2234/BYT-MT	MOH	57	123
		31	2020-04-07	Dis 2507/BYT-TB-CT	MOH	42	108
		32	2020-03-23	Dis 2768/QLD-GT	MOH/..	11	77
		33	2020-03-23	Dis 2780/QLD-KD	MOH	10	76
		34	2020-03-23	Dis 2782/QLD-KD	MOH/..	12	78
		35	2020-03-27	Dis 297/TTrB-P1	MOH	23	89
		36	2020-04-01	Dis 3163/QLD-KD	MOH/..	32	98
		37	2020-03-20	Dis 338/KCB-NV	MOH/..	7	73
		38	2020-04-10	Dis 3669/QLD-KD	MOH/..	46	112
		39	2020-03-26	Dis 373/KCB-QLCL&CĐT	MOH/..	19	85
		40	2020-04-14	Dis 3838/QLD-CL	MOH/..	50	116
		41	2020-04-14	Dis 3847/QLD-GT	MOH/..	51	117
		42	2020-04-15	Dis 4162/QLD-KD	MOH/..	53	119
		43	2020-04-03	Dis 431/KCB-PHCN&GĐ	MOH/..	37	103
		44	2020-04-17	Dis 4347/QLD-KD	MOH/..	55	121
		45	2020-04-04	Dis 66/BCĐ-SYT	MOH/NSCPC/Da Nang	38	104
			2020-04-22	Deci 2245/BYT-DP	MOH	1	124
			2020-06-18	Dec 2553/QĐ-BYT	MOH	15	138
			2020-04-27	Deci 1886/QĐ-BYT	MOH	6	129
			2020-05-14	Deci 2057/QĐ-BYT	MOH	14	137
			2020-04-22	Dis 2251/BYT-DP	MOH	2	125
			2020-04-24	Dis 2276/BYT-BH	MOH	5	128
			2020-04-27	Dis 2329/BYT-CNTT	MOH	7	130
			2020-04-28	Dis 2352/BYT-QLD	MOH	8	131
			2020-04-23	Dis 2388/SYT-QLDVYT	MOH/HCMCDOH	4	127
			2020-04-30	Dis 2416/BYT-CNTT	MOH	9	132
			2020-05-06	Dis 2472/BYT-DP	MOH	12	135
			2020-05-11	Dis 2560/BYT-TB-CT	MOH	13	136
			2020-05-01	Dis 3458/VPCP-ĐMDN	MOH	10	133
			2020-05-05	Dis 5595/QLD-KD	MOH/..	11	134
			2020-04-23	Dis 965/ATTP-NĐTT	MOH/..	3	126
			2020-04-03	Dis 1278/SNV-CCHC	MOHA/HCMCDOHA	1
			2020-04-24	Dis 1062/SNV-CCVC	MOHA/HN DOHA	1
			2020-05-08	Dis 304/TGCP-VP	MOHA/GCRA	2
			2020-02-11	Deci 435/QĐ-BCT	MOIT	1	1
			2020-01-31	Dir 04/CT-BCT	MOIT	2	2
			2020-02-13	Deci 481/QĐ-BCT	MOIT	3	3
			2020-02-26	Dir 05/CT-BCT	MOIT	4	4
			2020-03-07	Dis 430/TCQLTT-CNV	MOIT..	1	5
			2020-03-11	Dir 06/CT-BCT	MOIT	2	6
		1	2020-03-24	Dis 2101/BCT-XNK	MOIT	1	7
		2	2020-03-27	Dis 620/TCQLTT-TTKT	MOIT..	2	8
		3	2020-03-28	Dis 2237/BCT-XNK	MOIT	3	9
		4	2020-03-31	Dis 1962/SCT-QLTM	MOIT/HCMCDOIT	4	10
		5	2020-04-09	Dis 2491/BCT-ĐL	MOIT	5	11
		6	2020-04-09	Dis 2532/BCT-XNK	MOIT	6	12
		7	2020-04-14	Dis 2632/BCT-XNK	MOIT	7	13
		8	2020-04-16	Dis 2698/BCT-ĐTĐL	MOIT	8	14
			2020-05-04	Dis 3128/BCT-XNK	MOIT	1	15
			2020-05-05	Dis 915/TCQLTT-CNV	MOIT/..	2	16
			2020-03-09	Deci 470/QĐ-BTP	MOJ	1	1
			2020-03-09	Dis 795/BTP-VP	MOJ	2	2
			2020-03-12	Deci 489/QĐ-BTP	MOJ	3	3
			2020-03-16	Dis 222/HTQTCT-HT	MOJ/..	4	4
			2020-03-31	Dis 1185/BTP-VP	MOJ	1	5
			2020-04-03	Dis 1221/BTP-PLHSHC	MOJ	2	6
			2020-04-10	Dis 925/STP-PBGDPL	MOJ/DOJ HN	3	7
			2020-04-14	Dis 448/STP-XDKT&TDTHPL	MOJ/AGDOJ	4	8
			2020-04-16	Dis 1401/BTP-VP	MOJ	5	9
			2020-04-22	Dis 1456/BTP-PBGDPL	MOJ	1	10
			2020-05-17	Dis 958/BTP-QLXLVPHC&TDTHPL	MOJ	2	11
			2020-05-21	Dis 1839/BTP-KHTC	MOJ	3	12
			2020-06-16	Deci 1429/QĐ-BTP	MOJ	4	13
			2020-06-16	Dis 2168/BTP-KHTC	MOJ	5	14
			2020-02-25	Dis 633/TB-LĐTBXH	MOLISA	1	1
			2020-02-02	Tel 01/CĐ-LĐTBXH	MOLISA	2	2
			2020-03-08	Dis 782/LĐTBXH-VP	MOLISA	1	3
			2020-03-09	Dis 797/LĐTBXH-BHXH	MOLISA	2	4
			2020-03-10	Dis 818/LĐTBXH-VP	MOLISA	3	5
			2020-03-14	Dis 1301/LĐTBXH-TCGDNN	MOLISA	4	6
			2020-03-17	Dis 970/LĐTBXH-TTr	MOLISA	5	7
		1	2020-03-20	Dis 560/QLLĐNN-VP	MOLISA	1	8
		2	2020-03-25	Dis 1064/LĐTBXH-QHLĐTL	MOLISA	2	9
		3	2020-03-25	Dis 1074/LĐTBXH-VP	MOLISA	3	10
		4	2020-03-26	Dis 134/BTXH-YTLĐXH	MOLISA/..	4	11
		5	2020-03-26	Dis 600/QLLĐNN-VP	MOLISA/..	5	12
		6	2020-03-27	Dis 9403/SLĐTBXH-LĐ	MOLISA	6	13
		7	2020-03-29	Dis 1108/LĐTBXH-VP	MOLISA	7	14
		8	2020-03-31	Dis 1147/LĐTBXH-VP	MOLISA	8	15
		9	2020-04-01	Dis 9739/SLĐTBXH-LĐ	MOLISA/HCMCDOLISA	9	16
		10	2020-04-03	Dis 670/QLLĐNN-VP	MOLISA/..	10	17
		11	2020-04-16	Dis 1185/SLĐTBXH-VLATLĐ	MOLISA	11	18
			2020-04-27	Dis 1443/LĐTBXH-BHXH	MOLISA	1	19
			2020-04-29	Dis 1325/HD – SLĐTBXH HN	MOLISA/..DOLISA HN	2	20
			2020-05-04	Dis 1511/LĐTBXH-BHXH	MOLISA	3	21
			2020-05-08	Dis 856/QLLĐNN-VP	MOLISA/..	4	22
			2020-05-15	Dis 1673/LĐTBXH-TCGDNN	MOLISA	5	23
			2020-05-15	Dec Quyết định 1299/QĐ-UBND	MOLISA/DOLISA Soc Trang	6	24
			2020-05-29	Dis 13413/SLĐTBXH-VLATLĐ	MOLISA/DOLISA	7	25
			2020-06-02	Dis 1945/LĐTBXH-QLLĐNN	MOLISA	8	26
			2020-06-12	Dis 2114/LĐTBXH-TTr	MOLISA	9	27
			2020-06-22	Dis 15288/SLĐTBXH-LĐ	MOLISA/HCMC DOLISA	10	28
			2020-06-23	Tel 05/CĐ-LĐTBXH	MOLISA	11	29
			2020-02-14	Dis 676/BTNMT-TCMT	MONRE	1
			2020-04-01	Dis 1703/BTNMT-TCMT	MONRE	1
			2020-04-01	Deci 824/QĐ-BTNMT	MONRE	2
			2020-04-10	Pla 01/KH-BCĐ	MONRE	3
			2020-02-03	Ann 1361/TB-SHTT	MOST/..	1	1
			2020-02-25	Ann 3278/TB-SHTT	MOST/..	2	2
			2020-03-08	Ann 4151/TB-SHTT	MOST/..	1	3
			2020-03-10	Ann 4275/SHTT-VP	MOST/..	2	4
			2020-03-23	Ann 4994/SHTT-VP	MOST/..	1	5
			2020-03-25	Ann 5060/TB-SHTT	MOST/..	2	6
			2020-03-31	Ann 5279/SHTT-VP	MOST/..	3	7
			2020-03-31	Ann 5277/TB-SHTT	MOST/..	4	8
			2020-01-26	Tel 02/CĐ-BGTVT	MOT	1	1
			2020-01-30	Tel 355/CĐ-CHHVN	MOT/..	2	2
			2020-01-30	Tel 356/CĐ-CHHVN	MOT/..	3	3
			2020-01-30	Dir 199/CT-HQHCM	MOT/HCMCDOT	4	4
			2020-02-07	Dis 438/CHHVN-VTDVHH	MOT/..	5	5
			2020-03-13	Dis 877/CHHVN-VTDVHH	MOT/..	1	6
			2020-03-16	Dis 2296/BGTVT-VT	MOT	2	7
			2020-03-17	Dis 2364/BGTVT-VT	MOT	3	8
			2020-03-18	Dis 1696/TCHQ-GSQL	MOT/..	4	9
		1	2020-03-21	Dis 2594/BGTVT-CYT	MOT	1	10
		2	2020-03-21	Dis 2595/BGTVT-VT	MOT	2	11
		3	2020-03-24	Dis 2686/BGTVT-BCĐ	MOT	3	12
		4	2020-03-25	Dis 2780/BGTVT-VT	MOT	4	13
		5	2020-03-27	Dis 3713/SGTVT-VTĐB	MOT	5	14
		6	2020-03-29	Dis 2915/BGTVT-VT	MOT	6	15
		7	2020-03-29	Dis 2917/BGTVT-VT	MOT	7	16
		8	2020-03-30	Dis 1878/TCĐBVN-VT	MOT/..	8	17
		9	2020-03-31	Dis 1142/CHHVN-PC	MOT	9	18
		10	2020-03-31	Dis 2991/BGTVT-VT	MOT	10	19
		11	2020-03-31	Dis 3010/BGTVT-VT	MOT	11	20
		12	2020-03-31	Dis 3053/BGTVT-VP	MOT	12	21
		13	2020-03-31	Dis 3064/BGTVT-VT	MOT	13	22
		14	2020-03-31	Dis 3065/BGTVT-VT	MOT	14	23
		15	2020-04-01	Dis 3095/BGTVT-VT	MOT	15	24
		16	2020-04-05	Dis 140/UBATGTQG	MOT/NTSC	16	25
		17	2020-04-06	Dis 1166/CHHVN-VTDVHH	MOT/..	17	26
		18	2020-04-14	Dis 1268/BGDĐT-GDMN	MOT	18	27
		19	2020-04-15	Dis 1298/CHHVN-VTDVHH	MOT	19	28
		20	2020-04-15	Dis 3608/BGTVT-VT	MOT	20	29
		21	2020-04-16	Dis 3655/BGTVT-VT	MOT	21	30
		22	2020-04-17	Dis 1337/CHHVN-VTDVHH	MOT/..	22	31
			2020-04-22	Dis 3863/BGTVT-CYT	MOT	1	32
			2020-04-22	Dis 3864/BGTVT-VT	MOT	2	33
			2020-04-22	Dis 3837/BGTVT-BCĐ	MOT/..	3	34
			2020-04-22	Dis 2599/SGTVT-QLVT	MOT/HNDOT	4	35
			2020-04-23	Dis 2599/SGTVT-QLVT	MOT/DOT HN	5	36
			2020-04-23	Dis 4796/SGTVT-VTĐB	MOT/HCMCDOT	6	37
			2020-04-25	Dis 1625/CHK-VTHK	MOT/..	7	38
			2020-04-28	Dis 4101/BGTVT-CYT	MOT	8	39
			2020-04-28	Dis 4103/BGTVT-VT	MOT	9	40
			2020-04-29	Dis 4145/BGTVT-CYT	MOT	10	41
			2020-04-29	Dis 4157/BGTVT-CYT	MOT	11	42
			2020-04-29	Dis 1494/CHHVN-VTDVHH	MOT/..	12	43
			2020-05-06	Dis 4306/BGTVT-CYT	MOT	13	44
			2020-05-07	Dis 4393/BGTVT-VT	MOT	14	45
			2020-05-08	Dis 1595/CHHVN-VTDVHH	MOT/..	15	46
			2020-05-14	Dis 4619/BGTVT-VT	MOT	16	47
			2020-06-09	Dis 3776/TCHQ-GSQL	MOT/..	17	48
			2020-06-17	Dis 202-CV/BCSĐ BGTVT	MOT	18	49
			2020-06-25	Dis 6167/BGTVT-CYT	MOT	19	50
			2020-03-09	Dis 1496/BKHĐT-TH	MPI	1
			2020-04-06	Dis 1138/UBND-KH&ĐT	MPI/..	1
			2020-04-22	Dec../QĐ-BCA..	MPS	1		https://thuvienphapluat.vn/tintuc/vn/thoi-su-phap-luat/thoi-su/28519/bat-ong-nguyen-nhat-cam-giam-doc-trung-tam-kiem-soat-benh-tat-ha-noi
			2020-04-22	Dec../QĐ-BCA..	MPS	2
			2020-07-07	Dec../QĐ/BCA	MPS	3
			2020-05-05	Res 936/NQ-UBTVQH14	NASC				ủy ban thường vụ quốc hội	National Assembly Standing Committee
			2020-02-07	Deci 80/QĐ-BCĐQG	NSCPC	1	1
			2020-02-07	Deci 81/QĐ-BCĐQG	NSCPC	2	2
			2020-02-27	Dis 953/CV-BCĐ	NSCPC	3	3
			2020-03-07	Dis 1120/CV-BCĐ	NSCPC	1	4
			2020-03-09	Dis 1126/CV-BCĐ	NSCPC	2	5
			2020-03-10	Dis 1138/BCĐQG năm	NSCPC	3	6
			2020-03-11	Dis 1204/CV-BCĐ	NSCPC	4	7
			2020-03-14	Dis 1269/CV-BCĐ	NSCPC	5	8
			2020-03-14	Dis 1272/CV-BCĐ	NSCPC	6	9
			2020-03-19	Dis 1385/BCĐQG	NSCPC	7	10
			2020-03-19	Dis 1386/BCĐQG	NSCPC	8	11
		1	2020-03-20	Dis 1436/CV-BCĐ	NSCPC	1	12
		2	2020-03-20	Dis 1440/CV-BCĐ	NSCPC	2	13
		3	2020-03-20	Dis 1459/CV-BCĐ	NSCPC	3	14
		4	2020-03-24	Dis 1538/CV-BCĐ	NSCPC	4	15
		5	2020-03-24	Dis 1540/CV-BCĐ	NSCPC	5	16
		6	2020-03-24	Dis 1542/CV-BCĐ	NSCPC	6	17
		7	2020-03-24	Dis 1545/CV-BCĐ	NSCPC	7	18
		8	2020-03-24	Dis 1546/CV-BCĐ	NSCPC	8	19
		9	2020-03-25	Dis 1561/CV-BCĐ	NSCPC	9	20
		10	2020-03-29	Dis 1727/CV-BCĐ	NSCPC	10	21
		11	2020-03-30	Dis 1729/CV-BCĐQG	NSCPC	11	22
		12	2020-03-30	Dis 1738/CV-BCĐ	NSCPC	12	23
		13	2020-03-31	Dis 1782/CĐ-BCĐ	NSCPC	13	24
		14	2020-04-01	Dis 1807/CV-BCĐ	NSCPC	14	25
		15	2020-04-01	Dis 1811/CV-BCĐ	NSCPC	15	26
		16	2020-04-06	Dis 1905/CV-BCĐ	NSCPC	16	27
		17	2020-04-06	Tel 1898/CĐ-BCĐQG	NSCPC	17	28
		18	2020-04-09	Dis 1983/CV-BCĐ	NSCPC	18	29
		19	2020-04-10	Dis 2002/CV-BCĐ	NSCPC	19	30
			2020-04-24	Dis 2299/CV-BCĐQG	NSCPC	1	31
			2020-05-06	Dis 2473/CV-BCĐ	NSCPC	2	32
			2020-05-15	Dis 2676/CV-BCĐQG	NSCPC	3	33
			2020-05-23	Dis 2848/CV-BCĐ	NSCPC	4	34
			2020-05-29	Deci 2233/QĐ-BCĐQG	NSCPC	5	35
			2020-05-29	Deci 2234/QĐ-BCĐQG	NSCPC	6	36
			2020-05-29	Dec Quyết định 2232/QĐ-BCĐQG	NSCPC	7	37
			2020-05-31	Dis 2982/CV-BCĐ	NSCPC	8	38
			2020-06-23	Dis 2847/CV-BCĐ	NSCPC	9	39
			2020-07-06	Dis 3629/CV-BCĐQG	NSCPC	10	40
			2020-01-30	Deci 170/QĐ-TTg	PM	1	1
			2020-02-26	Deci 07/QĐ-TTg	PM	11	11
			2020-01-31	Deci 172/QĐ-TTg	PM	5	5
			2020-02-01	Deci 173/QĐ-TTg	PM	7	7
			2020-01-28	Dir 05/CT-TTg	PM	3	3
			2020-01-31	Dir 06/CT-TTg	PM	6	6
			2020-02-25	Dir 10/CT-TTg	PM	10	10
			2020-03-04	Dir 11/CT-TTg	PM	12	12
			2020-01-23	Tel 121/CĐ-TTg	PM	2	2
			2020-01-30	Tel 122a/CĐ-TTg	PM	4	4
			2020-02-02	Tel 156/CĐ-TTg	PM	8	8
			2020-02-12	Tel 224/CĐ-TTg	PM	9	9
			2020-03-09	Dir 12/CT-TTg	PM	1	13		Chỉ thị 12/CT-TTg năm 2020 về tập trung triển khai quyết liệt, đồng bộ giải pháp phòng, chống dịch bệnh gia súc, gia cầm do Thủ tướng Chính phủ ban hành
			2020-03-11	Dir 13/CT-TTg	PM	2	14		Chỉ thị 13/CT-TTg năm 2020 về tiếp tục đẩy mạnh phòng, chống dịch COVID-19 trong tình hình mới do Thủ tướng Chính phủ ban hành
			2020-03-27	Dir 15/CT-TTg	PM	1	15		Chỉ thị 15/CT-TTg năm 2020 về quyết liệt thực hiện đợt cao điểm phòng, chống dịch COVID-19 do Thủ tướng Chính phủ ban hành
			2020-03-30	Deci 437/QĐ-TTg	PM	2	16		Quyết định 437/QĐ-TTg năm 2020 về nguyên tắc hỗ trợ có mục tiêu từ ngân sách trung ương cho ngân sách địa phương trong phòng, chống dịch Covid-19 do Thủ tướng Chính phủ ban hành
			2020-03-31	Dir 16/CT-TTg	PM	3	17		Chỉ thị 16/CT-TTg năm 2020 về thực hiện biện pháp cấp bách phòng, chống dịch COVID-19 do Thủ tướng Chính phủ ban hành
			2020-04-01	Deci 447/QĐ-TTg	PM	4	18
			2020-04-15	Dis 437/TTg-CN	PM	5	19
			2020-04-24	Deci 15/2020/QĐ-TTg	PM	1	20
			2020-04-24	Dir 19/CT-TTg	PM	2	21		giãn cách xã hội		Chỉ thị 19/CT-TTg năm 2020 về tiếp tục thực hiện biện pháp phòng, chống dịch COVID-19 trong tình hình mới do Thủ tướng Chính phủ ban hành
			2020-05-26	Dis 622/TTg-KTTH	PM	3	22
			2020-05-26	Dis 623/TTg-KTTH	PM	4	23
			2020-06-10	Dis 700/TTg-CN	PM	5	24
			2020-01-13	Pla 05/KH-UBNDTLS	PPC/Lang Son	1	1
			2020-01-24	Dir 03/CT-UBNDHP	PPC/Hai Phong	1	2
			2020-03-01	Ann 202/QĐ-UBNDHN	PPC/Hanoi	68	69
		1	2020-02-07	Deci 172/QĐ-UBNDQN	PPC/Quang Ngai	42	43
		2	2020-02-17	Deci 204/QĐ-UBNDQN	PPC/Quang Ngai	54	55
		3	2020-02-12	Deci 269/QĐ-UBNDVP	PPC/Vinh Phuc	46	47
		4	2020-02-23	Deci 274/QĐ-UBNDHP	PPC/Hai Phong	60	61
		5	2020-01-31	Deci 282/QĐ-UBNDBĐ	PPC/Binh Dinh	11	12
		6	2020-01-31	Deci 286/QĐ-UBNDBĐ	PPC/Binh Dinh	12	13
		7	2020-02-01	Deci 389/QĐ-UBNDĐN	PPC/Da Nang	21	22
		8	2020-03-04	Deci 705/QĐ-UBNDBĐ	PPC/Binh Dinh	70	71
		2	2020-02-02	Dir 01/CT-UBNDHN	PPC/Hanoi	30	31
		3	2020-02-01	Dir 02/CT-UBND HB	PPC/Hoa Binh	23	24
		4	2020-02-20	Dir 02/CT-UBNDBĐ	PPC/Binh Dinh	55	56
		5	2020-02-01	Dir 02/CT-UBNDĐN	PPC/Dong Nai	22	23
		6	2020-02-03	Dir 02/CT-UBNDNB	PPC/Ninh Binh	34	35
		7	2020-01-31	Dir 03/CT-UBNDBĐ	PPC/Binh Dinh	13	14
		8	2020-02-03	Dir 03/CT-UBNDĐB	PPC/Dien Bien	31	32
		9	2020-01-30	Dir 03/CT-UBNDHCM	PPC/HCMC	7	8
		10	2020-02-01	Dir 03/CT-UBNDHY	PPC/Hung Yen	24	25
		11	2020-02-07	Dir 03/CT-UBNDKH	PPC/Khanh Hoa	41	42
		12	2020-01-30	Dir 03/CT-UBNDLC	PPC/Lai Chau	8	9
		13	2020-01-30	Dir 03/CT-UBNDNT	PPC/Ninh Thuan	9	10
		14	2020-01-31	Dir 03/CT-UBNDTH	PPC/Thanh Hoa	19	20
		15	2020-02-13	Dir 05/CT-UBNDQN	PPC/Quang Nam	48	49
		16	2020-02-25	Dir 07/CT-UBNDTB	PPC/Thai Binh	62	63
		17	2020-02-01	Dir 1/CT-UBNDNĐ	PPC/Nam Dinh	25	26
		18	2020-02-17	Dir 3/CT-UBNDLC	PPC/Lao Cai	52	53
		19	2020-02-27	Dir Chỉ thị 05/CT-UBND	PPC/Ninh Thuan	63	64
		1	2020-02-14	Dis 494/UBND-KGVX	PPC/Hanoi	50	51
		2	2020-02-14	Dis 544/UBND-VX	PPC/HCM	51	52
		3	2020-02-21	Dis 575/UBND-KGVX	PPC/Hanoi	59	60
		4	2020-02-20	Dis 577/UBND-VX	PPC/HCM	57	58
		5	2020-02-28	Dis 660/UBND-KGVX	PPC/Hanoi	65	66
		6	2020-02-29	Dis 708/UBND-VX	PPC/HCM	66	67
		7	2020-02-29	Dis 709/UNBD-VX	PPC/HCM	67	68
			2020-02-25	Gui 875/HD-UBNDQN	PPC/Quang Nam	61	62
		1	2020-02-01	Pla 01/CT-UBNDTQ	PPC/Tuyen Quang	29	30
		2	2020-01-30	Pla 08/KH-UBNDTB	PPC/Thai Binh	10	11
		3	2020-02-03	Pla 11/KH-UBNDTQ	PPC/Tuyen Quang	35	36
		4	2020-02-01	Pla 15/KH-UBNDQN	PPC/Quang Ninh	26	27
		5	2020-01-27	Pla 157/KH-UBNDTN	PPC/Tay Ninh	4	5
		6	2020-01-31	Pla 16/KH-UBNDYB	PPC/Yen Bai	20	21
		7	2020-02-04	Pla 179/KH-UBNDCB	PPC/Cao Bang	36	37
		8	2020-02-01	Pla 18/KH-UBNDTG	PPC/Tien Giang	28	29
		9	2020-01-24	Pla 19/KH-UBNDTLS	PPC/Lang Son	2	3
		10	2020-02-01	Pla 19/KH-UBNDTTH	PPC/Thua Thien Hue	27	28
		11	2020-02-06	Pla 200/KH-UBNDLC	PPC/Lai Chau	38	39
		12	2020-01-31	Pla 23/KH-UBNDHN	PPC/Hanoi	15	16
		13	2020-01-28	Pla 24/KH-UBNDLA	PPC/Long An	6	7
		14	2020-01-31	Pla 24/KH-UBNDSL	PPC/Son La	18	19
		15	2020-02-03	Pla 25/KH-UBNDĐT	PPC/Dong Thap	32	33
		16	2020-01-31	Pla 26/KH-UBNDPY	PPC/Phu Yen	17	18
		17	2020-02-06	Pla 27/KH-UBNDLS	PPC/Lang Son	39	40
		18	2020-02-06	Pla 283/KH-UBNDNT	PPC/Ninh Thuan	40	41
		19	2020-02-12	Pla 30/KH-UBNDTTH	PPC/Thua Thien Hue	45	46
		20	2020-02-20	Pla 31/KH-UBNDLS	PPC/Lang Son	58	59
		21	2020-01-28	Pla 32/KH-UBNDLC	PPC/Lao Cai	5	6
		22	2020-01-24	Pla 32/KH-UBNDNT	PPC/Ninh Thuan	3	4
		23	2020-02-12	Pla 33/KH-UBNDHN	PPC/Hanoi	44	45
		24	2020-01-31	Pla 373/KH-UBNDBD	PPC/Binh Duong	14	15
		25	2020-03-03	Pla 45/KH-UBNDQN	PPC/Quang Ninh	69	70
		26	2020-02-17	Pla 57/KH-UBNDLC	PPC/Lao Cai	53	54
		27	2020-02-05	Pla 590/KH-UBNDLĐ	PPC/Lam Dong	37	38
		28	2020-02-11	Pla 69/KH-UBNDBN	PPC/Bac Ninh	43	44
		29	2020-02-20	Pla 690/KH-UBNDBD	PPC/Binh Duong	56	57
		30	2020-02-14	Pla 81/KH-UBNDBK	PPC/Bac Kan	49	50
		31	2020-02-03	Plan 59/KH-UBNDNA	PPC/Nghe An	33	34
			2020-02-12	Res 01/2020/NQ-HĐNDVP	PPC/Vinh Phuc	47	48
			2020-02-28	Res 05/2020/NQ-HĐND Ha Giang	PPC/Ha Giang	64	65
			2020-01-31	Tel 02/CĐ-UBNDLS	PPC/Lang Son	16	17
			2020-03-06	Pla 121/KH-UBND BK	PPC/Bac Kan	1	72
			2020-03-19	Dec 572/QĐ-UBND	PPC/Nam Dinh	23	94
			2020-03-09	Dec 700/QĐ-UBND Hung Yen	PPC/Hung Yen	5	76
			2020-03-13	Deci 480/QĐ-UBNDSL	PPC/Son La	17	88
			2020-03-19	Deci 572/QĐ-UBNDNĐ	PPC/Quang Ninh	24	95
			2020-03-09	Deci 770/QĐ-UBNDQN	PPC/Quang Ninh	6	77
			2020-03-12	Dir 03/CT-UBND Ninh Binh	PPC/Ninh Binh	13	84
			2020-03-13	Dir 04/CT-UBNDGL	PPC/Gia Lai	15	86
			2020-03-13	Dir 08/CT-UBNDBĐ	PPC/Binh Dinh	14	85
			2020-03-16	Dir 09/CT-UBNDTH	PPC/Thanh Hoa	20	91
			2020-03-16	Dis 1564/UBND-VX1 HT	PPC/Ha Tinh	19	90
			2020-03-11	Dis 588/CV-BCĐ	PPC/Cao Bang/NSCPC/CBSCPC	9	80
			2020-03-07	Dis 778/UBND-KGVX	PPC/Hanoi	3	74
			2020-03-08	Dis 804/UBND-VX	PPC/HCM	4	75
			2020-03-12	Dis 854/UBND-KGVX	PPC/Hanoi	12	83
			2020-03-13	Dis 871/UBND-KT	PPC/Hanoi	16	87
			2020-03-14	Dis 905/UBND-VX	PPC/HCM	18	89
			2020-03-19	Dis 939/UBND-KGVX	PPC/Hanoi	22	93
			2020-03-18	Pla 1158/QĐ-UBNDĐN	PPC/Dong Nai	21	92
			2020-03-10	Pla 16/KH-UBNDTV	PPC/Tra Vinh	8	79
			2020-03-09	Pla 46/KH-UBNDQN	PPC/Quang Ninh	7	78
			2020-03-06	Pla 82/KH-UBNDLC	PPC/Lao Cai	2	73
			2020-03-12	Pla Kế hoạch 70/KH-UBND ĐT	PPC/Dong Thap	10	81
			2020-03-12	Res 11/2020/NQ-HĐND Hai Phong	PPC/Hai Phong	11	82
			2020-03-20	Dis 695/CV-BCĐ	PPC/Cao Bang/NSCPC/CBSCPC	1	96	1
		1	2020-03-31	Ann 313/TB-BCĐHCMC	PPC/HCMC-SPCP	45	140	2
		2	2020-04-09	Ann 330/TB-BCĐ HN	PPC/Hanoi	64	159	3
		3	2020-04-14	Ann 339/TB-BCĐ HN	PPC/Hanoi	75	170	4
		4	2020-04-16	Ann 343/TB-BCĐ HN	PPC/Hanoi	85	180	5
		5	2020-04-18	Ann 346/TB-BCĐ Hanoi	PPC/Hanoi	99	194	6
		6	2020-04-21	Ann 357/TB-BCĐ	PPC/Hanoi	108	203	7
		1	2020-04-16	Dec 941/QĐ-UBND VP	PPC/Vinh Phuc	92	187	8
		2	2020-04-16	Dec 1106 /QĐ-UBND Qna	PPC/Quang Nam	91	186	9
		3	2020-03-31	Dec 294/QĐ-UBND KT	PPC/Kon Tum	47	142	10
		4	2020-04-02	Dec 419/QĐ-UBND	PPC/Bac Ninh	56	151	11
		5	2020-03-31	Dec 834/QĐ-UBND Hai Duong	PPC/Hai Duong	41	136	12
		6	2020-03-31	Dec 878/QĐ-UBND Hai Duong	PPC/Hai Duong	42	137	13
		7	2020-04-07	Dec 938/QĐ-UBND Hai Phong	PPC/Hai Phong	61	156	14
		8	2020-04-16	Dec Quyết định 1105/QĐ-UBND	PPC/Quang Nam	90	185	15
		9	2020-04-17	Dec../QĐ-UBNDPT	PPC/Phu Tho	97	192	16
		10	2020-03-31	Deci 1139/QĐ-UBNDBĐ	PPC/Binh Dinh	37	132	17
		11	2020-04-09	Deci 1158/QĐ-UBNDHT	PPC/Ha Tinh	63	158	18
		12	2020-03-28	Deci 596/QĐ-UBNDYB	PPC/Yen Bai	33	128	19
		13	2020-03-26	Deci 628/QĐ-UBNDĐL	PPC/Dak Lak	18	113	20
		14	2020-03-29	Deci 700/QĐ-UBNDHY	PPC/Hung Yen	34	129	21
		15	2020-03-20	Deci 748/QĐ-UBNDQN	PPC/Quang Nam	2	97	22
		16	2020-04-01	Deci 956/QĐ-UBNDTB	PPC/Thai Binh	55	150	23
		17	2020-04-06	Deci. 1203/QĐ-BCĐ	PPC/HCMCPC/SCPC	59	154	24
		1	2020-03-24	Dir 02/CT-UBNDBRVT	PPC/Ba Ria-Vung Tau	8	103	25
		2	2020-03-20	Dir 02/CT-UBNDGL	PPC/Soc Trang	3	98	26
		3	2020-03-24	Dir 03/CT-UBND	PPC/Ba Ria-Vung Tau	9	104	27
		4	2020-04-15	Dir 04/CT-UBND Ca Mau	PPC/Ca Mau	78	173	28
		5	2020-04-20	Dir 04/CT-UBNDBN	PPC/Bac Ninh	103	198	29
		6	2020-04-01	Dir 05/CT-UBND Bac Ninh	PPC/Bac Ninh	52	147	30
		7	2020-03-31	Dir 05/CT-UBND VL	PPC/Vinh Long	51	146	31
		8	2020-03-31	Dir 05/CT-UBNDHN	PPC/Hanoi	43	138	32
		9	2020-03-27	Dir 07/CT-UBND GL	PPC/Gia Lai	21	116	33
		10	2020-03-27	Dir 08/CT-UBNDTTH	PPC/Thua Thien Hue	29	124	34
		11	2020-03-31	Dir 09/CT-CTUBND HY	PPC/Hung Yen	46	141	35
		12	2020-03-31	Dir 09/CT-UBND	PPC/Dong Nai	38	133	36
		13	2020-04-15	Dir 26/CT-TU	PPC/Ha Nam (BTV tỉnh ủy)	79	174	37
		14	2020-03-29	Dir Chỉ thị 03/CT-UBND YB	PPC/Yen Bai	35	130	38
		15	2020-03-27	Dir Chỉ thị 08/CT-UBND HY	PPC/Hung Yen	26	121	39
		16	2020-03-31	Dir Chỉ thị 09/CT-UBND NT	PPC/Ninh Thuan	49	144	40
		17	2020-04-16	Dir Chỉ thị 10/CT-UBND NT	PPC/Ninh Thuan	89	184	41
		18	2020-04-16	Dir Chỉ thị 11/CT-CTUBND HY	PPC/Hung Yen	87	182	42
		2	2020-04-16	Dis 2431/UBND-VX1 HaTinh	PPC/Ha Tinh	83	178	43
		3	2020-03-24	Dis 1000/UBND-KGVX	PPC/Hanoi	12	107	44
		4	2020-03-24	Dis 1001/UBND-KGVX	PPC/Hanoi	13	108	45
		5	2020-03-27	Dis 1039/UBND-NC	PPC/Hanoi	22	117	46
		6	2020-03-27	Dis 1047/UBND-KGVX	PPC/Hanoi	23	118	47
		7	2020-04-17	Dis 1049/UBND-GTXD	PPC/ Ha Nam	93	188	48
		8	2020-03-24	Dis 1049/UBND-TH	PPC/HCM	14	109	49
		9	2020-04-03	Dis 1123/UBND-KGVX	PPC/Hanoi	57	152	50
		10	2020-03-27	Dis 1152/UBND-VX	PPC/HCM	24	119	51
		11	2020-03-28	Dis 1156/UBND-VX	PPC/HCM	31	126	52
		12	2020-04-09	Dis 1187/UBND-KSTTHC	PPC/Hanoi	65	160	53
		13	2020-04-09	Dis 1189/UBND-KGVX	PPC/Hanoi	66	161	54
		14	2020-03-31	Dis 1204/UBND-TH	PPC/HCM	44	139	55
		15	2020-04-13	Dis 1213/UBND-KT	PPC/Hanoi	73	168	56
		16	2020-04-14	Dis 1232/UBND-ĐT	PPC/Hanoi	76	171	57
		17	2020-04-06	Dis 1249/UBND-VX	PPC/HCM	58	153	58
		18	2020-04-21	Dis 1292/UBND-VP Hai Duong	PPC/Hai Duong	106	201	59
		19	2020-04-09	Dis 1297/UBND-VX	PPC/HCMC	67	162	60
		20	2020-04-15	Dis 1351/UBND-KGVX	PPC/Hanoi	81	176	61
		21	2020-04-16	Dis 1371/UBND-KGVX	PPC/Hanoi	84	179	62
		22	2020-04-16	Dis 1394/UBND-VX	PPC/HCM	86	181	63
		23	2020-04-20	Dis 1402/UBND-ĐT	PPC/Hanoi	105	200	64
		24	2020-04-18	Dis 1420/UBND-VX	PPC/HCM	100	195	65
		25	2020-04-21	Dis 1456/UBND-KT	PPC/HCM	109	204	66
		26	2020-04-21	Dis 1457/UBND-KT	PPC/HCM	110	205	67
		27	2020-04-20	Dis 1895/UBND-KGVX Ben Tre	PPC/Ben Tre	104	199	68
		28	2020-04-17	Dis 2140/UBND-KGVX Qna	PPC/Quang Nam	98	193	69
		29	2020-04-10	Dis 2665/UBND-TC HP	PPC/Hai Phong	69	164	70
		30	2020-04-11	Dis 2671/UBND-GT	PPC/Hai Phong	71	166	71
		31	2020-04-13	Dis 2698/UBND-NC1 HP	PPC/Hai Phong	72	167	72
		32	2020-04-15	Dis 2808/UBND-VX	PPC/Hai Phong	80	175	73
		33	2020-04-21	Dis 2993/UBND-VX HP	PPC/Hai Phong	107	202	74
		34	2020-04-14	Dis 448/STP-XDKT&TDTHPL An Giang	PPC/An Giang	74	169	75
		35	2020-03-28	Dis 670/BQLATTP-VP	PPC/HCM	32	127	76
		36	2020-03-21	Dis 948/UBND-KGVX	PPC/Hanoi	4	99	77
		1	2020-03-24	IG 882/HDLN-BHXH-LDTB&XH-TC	PPC/HN	15	110	78
		2	2020-04-21	Pla 1455/KH-UBNDHCMC	PPC/HCMC	111	206	79
		3	2020-03-27	Pla 154/KH-UBND BK	PPC/Bac Kan	19	114	80
		4	2020-03-25	Pla 164/KH-UBND	PPC/Nghe An	16	111	81
		5	2020-03-31	Pla 179/KH-UBND	PPC/Nghe An	48	143	82
		6	2020-04-01	Pla 2779/KH-UBNDĐL	PPC/Dak Lak	53	148	83
		7	2020-03-24	Pla 3113/KH-UBNDĐN	PPC/Dong Nai	10	105	84
		8	2020-03-27	Pla 3281/KH-UBNDĐN	PPC/Dong Nai	20	115	85
		9	2020-04-17	Pla 3711/KH-UBND	PPC/Khanh Hoa	95	190	86
		10	2020-04-07	Pla 43/KH-UBNDBL	PPC/Bac Lieu	60	155	87
		11	2020-03-23	Pla 48/KH-UBNDCT	PPC/Can Tho	6	101	88
		12	2020-04-09	Pla 49/KH-UBNDQN	PPC/Quang Ngai	68	163	89
		13	2020-03-21	Pla 69/KH-UBNDYB	PPC/Yen Bai	5	100	90
		14	2020-03-31	Pla 79/KH-UBNDHG	PPC/Ha Giang	40	135	91
		15	2020-04-16	Pla 90/KH-UBND	PPC/Dong Thap	82	177	92
		16	2020-03-31	Pla Kế hoạch 3515/KH-UBND ĐN	PPC/Dong Nai	39	134	93
		17	2020-04-01	Pla Kế hoạch 73/KH-UBND	PPC/Phu Yen	54	149	94
		18	2020-03-27	Pla Kế hoạch 79/KH-UBND	PPC/Son La	28	123	95
		19	2020-03-23	Pla58/KH-UBNDQN	PPC/Quang Ninh	7	102	96
		20	2020-03-26	Plan 1386/KH-UBND Binh Duong	PPC/Binh Duong	17	112	97
		21	2020-04-20	Plan 47/KH-UBND Bac Lieu	PPC/Bac Lieu	102	197	98
		22	2020-04-10	Plan 731/KH-UBND Lai Chau	PPC/Lai Chau	70	165	99
		23	2020-03-27	Res 02/2020/NQ-HĐND HCMC	PPC/HCMC	25	120	100
		24	2020-03-27	Res 02/2020/NQ-HĐNDSoc Trang	PPC/Soc Trang	27	122	101
		1	2020-04-08	Res 03/NQ-HĐND Ca Mau	PPC/Ca Mau	62	157	102
		2	2020-04-20	Res 03/NQ-HĐNDBRVT	PPC/Ba Ria - Vung Tau	101	196	103
		3	2020-04-14	Res 13/2020/NQ-HĐNDYB	PPC/Yen Bai	77	172	104
		4	2020-04-17	Res 14/NQ-HĐNDKT	PPC/Kon Tum	96	191	105
		5	2020-03-24	Res 198/2020/NQ-HĐND Ha Tinh	PPC/Ha Tinh	11	106	106
		6	2020-04-17	Res 209/2020/NQ-HĐNDHT	PPC/Ha Tinh	94	189	107
		7	2020-03-31	Res 245/2020/NQ-HĐND Quang Ninh	PPC/Quang Ninh	50	145	108
			2020-03-30	Tel 07/CĐ-UBND Thanh Hoa	PPC/Thanh Hoa	36	131	109
			2020-03-28	Tel 01/CĐ-UBND Hanoi	PPC/Hanoi	30	125	110
			2020-04-16	Tel 2134/CĐ-UBND LA	PPC/Long An	88	183	111
			2020-04-25	Ann 377/TB-BCĐ/Hanoi	PPC/Hanoi	51	257
			2020-04-24	Ann 130/TB-VPUB NT	PPC/Ninh Thuan	47	253
			2020-04-22	Ann 19/TB-UBND	PPC/Ninh Binh	9	215
			2020-04-29	Ann 388/TB-BCĐ	PPC/Hanoi	71	277
			2020-04-30	Ann 392/TB-BCĐ/HN	PPC/Hanoi	80	286
			2020-05-06	Ann 424/TB-BCĐ/Hanoi	PPC/Hanoi	84	290
			2020-06-30	AP 07/CTr-UBNDLC	PPC Lao Cai	108	314
			2020-04-24	AP 4102/CTr-UBND Lâm Đồng	PPC Lâm Đồng	49	255
		1	2020-04-23	Dec 1058/QĐ-UBND QT	PPC/Quang Tri	33	239
		2	2020-04-22	Dec 1170 /QĐ-UBND	PPC/Quang Nam	10	216
		3	2020-05-12	Dec 10/2020/QĐ-UBND Tieng Giang	PPC/Tien Giang	88	294
		4	2020-05-13	Dec 11/2020/QĐ-UBND	PPC/Tien Giang	89	295
		5	2020-04-29	Dec 1214/QĐ-UBND Quang Nam	PPC/Quang Nam	76	282
		6	2020-05-05	Dec 1377/QĐ-UBND	PPC/Quang Binh	83	289
		7	2020-05-25	Dec 1414/QĐ-UBND Tien Giang	PPC/Tien Giang	95	301
		8	2020-04-29	Dec Quyết định 13/2020/QĐ-UBND	PPC/Nam Dinh	75	281
		9	2020-05-22	Dec Quyết định 1657/QĐ-UBND ĐN	PPC/Dong Nai	93	299
		10	2020-06-05	Dec Quyết định 1829/QĐ-UBND	PPC/Dong Nai	103	309
		11	2020-04-27	Dec số 695/QĐ-UBND HG	PPC/Hau Giang	57	263
		12	2020-04-26	Dec../QĐ-UBND KG	PPC/Kien Giang	55	261
		13	2020-05-29	Dec../QĐ-UBND PY	PPC/Phu Yen	100	306
		14	2020-06-30	Dec…/QĐ-UBND Bac Giang	PPC/Bac Giang	107	313
		15	2020-04-23	Deci 1367/QĐ-UBNDHCMC	PPC/HCMC-SCPC	25	231
		16	2020-04-23	Deci 1370/QĐ-BCĐHCMC	PPC/HCMC-SPCP	26	232
		17	2020-04-23	Deci 1371/QĐ-BCĐHCMC	PPC/HCMC-SPCP	27	233
		18	2020-04-25	Deci 1397/QĐ-BCĐHCMC	PPC/HCMC-SPCP	52	258
		19	2020-04-23	Deci. 1269/QĐ-BCĐ	PPC/HCMCPC/SCPC	23	229
		20	2020-04-23	Deci. 1368/QĐ-BCĐ	PPC/HCMCPC/SCPC	24	230
		21	2020-04-29	Deci. 1456/QĐ-BCĐ	PPC/HCMCPC/SCPC	74	280
		1	2020-04-28	Dir 07/CT-UBND/Hanoi	PPC/Hanoi	62	268
		2	2020-04-25	Dir 02/CT-UBND BL	PPC/Bac Lieu	50	256
		3	2020-04-24	Dir 03/CT-UBND	PPC/Dak Nong	41	247
		4	2020-04-26	Dir 08/CT-UBND GL	PPC/Gia Lai	54	260
		5	2020-04-22	Dir 09/CT-UBND Binh Dinh	PPC/Binh Dinh	2	208
		6	2020-04-28	Dir 36-CT/TU QN	PPC/Quang Ninh	65	271
		7	2020-04-27	Dir Chỉ thị 07/CT-UBND VL	PPC/Vinh Long	60	266
		8	2020-04-25	Dir Chỉ thị 12/CT-CTUBND	PPC/Hung Yen	53	259
		9	2020-05-08	Dir Chỉ thị 13/CT-UBND	PPC/Ninh Thuan	86	292
		10	2020-04-23	Dir11/CT-UBND Ninh Thuan	PPC/Ninh Thuan	29	235
		1	2020-04-22	Dis 1701/UBND-KT BG	PPC/Bac Giang	1	207
		2	2020-04-24	Dis 2967/UBND-VX Binh Thuan	PPC/Binh Thuan	40	246
		3	2020-04-23	Dis 3012/UBND-CN2 VP	PPC/Vinh Phuc	36	242
		4	2020-04-22	Dis 3024/UBND-VX HP	PPC/Hai Phong	7	213
		5	2020-04-28	Dis 1088/QĐ-UBND QT	PPC/Quang Tri	66	272
		6	2020-04-22	Dis 1205 /UBND-KGVX CT	PPC/Can Tho	3	209
		7	2020-04-23	Dis 1219/UBND-KT CT	PPC/Can Tho	18	224
		8	2020-04-22	Dis 1312/UBND-VP Hai Duong	PPC/Hai Duong	6	212
		9	2020-04-23	Dis 1337/UBND-XDCB BN	PPC/Bac Ninh	16	222
		10	2020-04-23	Dis 1348/UBND-NC BN	PPC/Bac Ninh	15	221
		11	2020-04-24	Dis 1359/UBND-VP HD	PPC/Hai Duong	43	249
		12	2020-04-24	Dis 1366/UBND-KGVX BN	PPC/Bac Ninh	38	244
		13	2020-04-24	Dis 1367/UBND-KGVX BN	PPC/Bac Ninh	39	245
		14	2020-04-24	Dis 1399/VPUB-VXNV Ninh Thuan	PPC/Ninh Thuan	48	254
		15	2020-04-22	Dis 1440/UBND-KGVX Thai Nguyen	PPC/Thai Nguyen	12	218
		16	2020-04-23	Dis 1450/UBND-VXNV NT	PPC/Ninh Thuan	30	236
		17	2020-04-23	Dis 1490/UBND-VX	PPC/HCM	20	226
		18	2020-04-23	Dis 1491/UBND-VX	PPC/HCM	21	227
		19	2020-04-23	Dis 1531/UBND-KGVXNV Binh Thuan	PPC/Binh Thuan	17	223
		20	2020-04-24	Dis 1533/UBND-ĐT	PPC/Hanoi	44	250
		21	2020-04-28	Dis 1553/UBND-VX	PPC/HCM	63	269
		22	2020-04-28	Dis 1556/UBND-VX	PPC/HCM	64	270
		23	2020-04-29	Dis 1562/UBND-KT	PPC/HCM	72	278
		24	2020-04-29	Dis 1602/UBND-KGVX	PPC/Hanoi	70	276
		25	2020-05-08	Dis 1710/UBND-VX	PPC/HCM	85	291
		26	2020-05-19	Dis 1717/UBND-VX	PPC/HCM	91	297
		27	2020-05-09	Dis 1724/UBND-KGVX	PPC/Hanoi	87	293
		28	2020-04-23	Dis 1802/CV-BCĐ LC	PPC/Lao Cai	28	234
		29	2020-05-22	Dis 1908/UBND-KGVX	PPC/Hanoi	94	300
		30	2020-05-28	Dis 2015/UBND-KGVX	PPC/Hanoi	97	303
		31	2020-05-29	Dis 2031/UBND-KGVX	PPC/Hanoi	99	305
		32	2020-06-02	Dis 2138/UBND-KT	PPC/Hanoi	102	308
		33	2020-06-11	Dis 2176/UBND-VX	PPC/HCM	105	311
		34	2020-04-24	Dis 261/UBND-KT ĐT	PPC/Đồng Tháp	42	248
		35	2020-04-22	Dis 2655/UBND-VHXH ĐN	PPC/Đà Nẵng	4	210
		36	2020-04-28	Dis 281/UBND-KTTH Ha Giang	PPC/Ha Giang	61	267
		37	2020-04-29	Dis 2840/UBND-VHXH ĐN	PPC/Đà Nẵng	68	274
		38	2020-04-22	Dis 2984/UBND-CN1VP	PPC/Vinh Phuc	14	220
		39	2020-04-23	Dis 3016/UBND-VX1 VP	PPC/Vinh Phuc	37	243
		40	2020-04-29	Dis 3118/UBND-VX HP	PPC/Hai Phong	69	275
		41	2020-04-29	Dis 3193/UBND-VX1 VP	PPC/Vinh Phuc	79	285
		42	2020-04-23	Dis 3388/UBND-GD TTH	PPC/Thua Thien Hue	35	241
		43	2020-04-22	Dis 3409/UBND-GD TTH	PPC/Thua Thien Hue	13	219
		44	2020-04-23	Dis 4694/UBND-KGVX ĐN	PPC/Đồng Nai	19	225
		45	2020-04-22	Dis 805/UBND-VX LC	PPC/Lai Chau	8	214
		46	2020-04-24	Dis 812/UBND-KTN LC	PPC/Lai Chau	46	252
		47	2020-04-23	Dis 823/BQLATTP-QLNĐ	PPC/HCM	22	228
		48	2020-04-23	Dis 83/CV-BCĐ QN	PPC/Quang Nam	31	237
		49	2020-04-22	Dis 888/UBND-VP QN	PPC/Quang Ninh	11	217
		50	2020-04-23	Dis 997/UBND QN	PPC/Quang Ninh	32	238
		3	2020-05-01	Pla 67/KH-BND BRVT	PPC/Ba Ria Vung Tau	81	287
		4	2020-04-27	Pla /KH-UBND Binh Phuoc	PPC/Binh Phuoc	56	262
		5	2020-04-27	Pla /KH-UBND Hau Giang	PPC/Hau Giang	58	264
		6	2020-04-29	Pla 1221/KH-GDĐT-VP	PPC/HCMC	73	279
		7	2020-06-12	Pla 169/KH-UBND Lao Cai	PPC/Lao Cai	106	312
		8	2020-04-29	Pla 1804/KH-UBND BG	PPC/Bac Giang	67	273
		9	2020-06-02	Pla 2051/KH-UBNDBT	PPC/Binh Thuan	101	307
		10	2020-04-27	Pla Kế hoạch 1496/KH-UBND NT	PPC/Ninh Thuan	59	265
		11	2020-05-20	Pla Kế hoạch 252/KH-UBND	PPC/Dak Nong	92	298
		12	2020-05-05	Pla Kế hoạch 4235/KH-UBND	PPC/Lam Dong	82	288
		13	2020-05-28	Plan 229/KH-UBND An Giang	PPC/An Giang	98	304
		1	2020-05-15	Res 01/2020/NQ-HĐND	PPC/ Hanoi city	90	296
		2	2020-05-27	Res 12/2020/NQ-HĐND Ninh Binh	PPC/Ninh Binh	96	302
		3	2020-06-05	Res 64/2020/NQ-HĐND Quang Binh	PPC/Quang Binh	104	310
			2020-04-29	Tel 08/ĐK-UBND (urgent)	PPC/Quang Ninh	78	284
			2020-04-23	Tel 09/CĐ-UBND Thai Binh	PPC/Thai Binh	34	240
			2020-04-24	Tel 05/CĐ-CTUBND Khanh Hoa	PPC/Khanh Hoa	45	251
			2020-04-22	Tel 1208/CĐ-CTUBND Ha Giang	PPC/Ha Giang	5	211
			2020-04-29	Tel 8/CĐ-UBND QN	PPC/Quang Ninh	77	283
			2020-02-03	Tel. 122/CĐ-KTNN	SA												Figure 5. 959 COVID-19 PDs classified by government agencies (as of July 24th, 2020)
			2020-03-19	Tel. 133/CĐ-KTNN	SA
			2020-04-24	Dis 454/KTNN-TH	SA
		1	2020-02-24	Dis 1117/NHNN-TD	SB	1
		2	2020-03-11	Tel 02/CĐ-NHNN	SB	1
		3	2020-03-13	Cir 01/2020/TT-NHNN	SB	2	x
		4	2020-03-13	Dis 1680/NHNN-TT	SB	3
		5	2020-03-31	Dir 02/CT-NHNN	SB	1
		6	2020-03-31	Tel 03/CĐ-NHNN	SB	2
		7	2020-04-16	Tel 04/CĐ-NHNN	SB	3
		8	2020-04-28	Dis 3054/NHNN-TT	SB	1
		9	2020-05-07	Cir 05/2020/TT-NHNN	SB	2	x
		10	2020-05-08	Deci 877/QĐ-NHNN	SB	3
		11	2020-05-08	Dis 3339/NHNN-TTGSNH	SB	4
			2020-01-29	Dis 79-CV/TW	SCPV
			2020-03-21	Dis 11809-CV/VPTW	SCPV
			2020-03-10	Dir 02/2020/CT-CA	SPC	1
			2020-03-11	Dis 82/TANDTC-VP	SPC	2
			2020-03-29	Dis 111/TANDTC-VP	SPC	1
			2020-03-30	Dis 113/TANDTC-VP	SPC	2
			2020-03-30	Dis 45/TANDTC-PC	SPC	3
			2020-03-31	Dis 118/TANDTC-VP	SPC	4
			2020-04-16	Dis 127/TANDTC-VP	SPC	5
			2020-04-23	Dis 141A/TANDTC-VP	SPC	1
			2020-06-25	Dis 101/TANDTC-HTQT	SPC	2
			2020-03-31	Ann 248/TB-VKSTC	SPP
			2020-04-01	Dis 1359/VKSTC-V8	SPP
			2020-03-05	Dis 211/TLĐ	VGCL	1
			2020-03-18	Dis 245/TLĐ	VGCL	1											Figure 5. 959 COVID-19 PDs classified by government agencies (as of July 24th, 2020)
			2020-03-30	Dis 198/LĐLĐ	VGCL/HN..	1
																			13	14	15	16	17	18	19	20	21	22	23	24	25	26	27	28	29	30	31
																			1	2	3	4	5	6	7	8	9	10	11	12	13	14	15	16	17	18
					1	2	3	4	5	6	7	8	9	10	11	12	13	14	15	16	17	18	19	20	21	22	23	24	25	26	27	28	29	30	31	32	33
				Period	NASC (1)	GOV (11)	PM (24)	SCPV (2)	CPTC (1)	NSCPC (40)	SPC (9)	SPP (2)	CEMA (2)	GO (72)	SAV (3)	SBV (11)	VGCL (3)	VSS (27)	MARD (5)	MIC (8)	MND (2)	MOC (3)	MOCST (13)	MOET (85)	MOF (50)	MOFA (4)	MOH (138)	MOHA (3)	MOIT (16)	MOJ (14)	MOLISA (29)	MONRE (4)	MOST (8)	MOT (50)	MPI (2)	MPS (3)	PPCs (314)	Total
			0	0 (Before Jan 23 - 0 CC) 7 PDs	0	0	0	0	0	0	0	0	0	0						0	0	0	0	0	0	0	6	0	0	0	0	0	0	0	0	0	1	7
			6	I (Jan 23 -> Mar 5 - 16 CCs) 190 PDs	0	2	12	1	1	3	0	0	0	9	1	1	1	1	1	2	1	1	5	19	8	0	37	0	4	0	2	1	2	5	0	0	70	190
			101	II (Mar 6 -> 19 - 69 CCs) 125 PDs	0	1	2	0	0	8	2	0	2	9	1	3	1	4	2	1	0	0	1	17	6	0	23	0	2	4	5	0	2	4	1	0	24	125
			88	III (Mar 20 -> Apr 21 - 183 CCs) 357 PDs	0	3	5	1	0	19	5	2	0	25	0	3	1	16		4	1	2	6	23	16	2	57	1	8	5	11	3	4	22	1	0	111	357
			211	IV (Apr 22 -> Jul 24 - 149 CCs) 280 PDs	1	5	5	0	0	10	2	0	0	29	1	4	0	6	2	1	0	0	1	26	20	2	15	2	2	5	11	0	0	19	0	3	108	280
			406		1	11	24	2	1	40	9	2	2	72	3	11	3	27	5	8	2	3	13	85	50	4	138	3	16	14	29	4	8	50	2	3	314	959
														7.50782										8.8634			14.39										32.7424
			42.3358		ủy ban thường vụ quốc hội	National Assembly Standing Committee
				Period	32 Telegrams	27 Resolutions	115 Decisions	74 Directives	5 Circulars	51 Announcements	75 Plans	577 Dispatches	3 Guidelines
				0 (Before Jan 23 - 0 CC) 7 PDs		0	4	1	0	0	1	1	0	7
				I (Jan 23 -> Mar 5 - 16 CCs) 190 PDs	17	4	28	29	0	11	32	67	2	190	19.8123
				II (Mar 6 -> 19 - 69 CCs) 125 PDs	2	2	12	10	2	7	6	84	0	125
				III (Mar 20 -> Apr 21 - 183 CCs) 357 PDs	7	12	34	23	0	21	23	236	1	357	33 ngày	10.8182
				IV (Apr 22 -> Jul 24 - 149 CCs) 280 PDs	6	9	37	11	3	12	13	189	0	280
					32	27	115	74	5	51	75	577	3	959
					100	100	100	100	100	100	100	100	100	100
					959	959	959	959	959	959	959	959	959	959
					3.33681	2.81543	11.9917	7.71637	0.521376	5.31804	7.82065	60.1668	0.312826	100
					1.45455
					5.13514
					4.4186
						Figure 6. A total of 959 COVID-19 documents classified by policy communication types (as of July 24th, 2020)

## Sheet: For Fig3.2. 314 PPCs
			Date	Short name	issued by
						No. province	Number of PDs
		1	2020-04-14	Dis 448/STP-XDKT&TDTHPL An Giang	PPC/An Giang	1	1	2
		2	2020-05-28	Plan 229/KH-UBND An Giang	PPC/An Giang		2
		3	2020-04-20	Res 03/NQ-HĐNDBRVT	PPC/Ba Ria - Vung Tau	2	1	4
		4	2020-05-01	Pla 67/KH-BND BRVT	PPC/Ba Ria Vung Tau		2
		5	2020-03-24	Dir 02/CT-UBNDBRVT	PPC/Ba Ria-Vung Tau		3
		6	2020-03-24	Dir 03/CT-UBND	PPC/Ba Ria-Vung Tau		4
		7	2020-06-30	Dec…/QĐ-UBND Bac Giang	PPC/Bac Giang	3	1	3
		8	2020-04-22	Dis 1701/UBND-KT BG	PPC/Bac Giang		2
		9	2020-04-29	Pla 1804/KH-UBND BG	PPC/Bac Giang		3
		10	2020-02-14	Pla 81/KH-UBNDBK	PPC/Bac Kan	4	1	3
		11	2020-03-06	Pla 121/KH-UBND BK	PPC/Bac Kan		2
		12	2020-03-27	Pla 154/KH-UBND BK	PPC/Bac Kan		3
		13	2020-04-07	Pla 43/KH-UBNDBL	PPC/Bac Lieu	5	1	3
		14	2020-04-20	Plan 47/KH-UBND Bac Lieu	PPC/Bac Lieu		2
		15	2020-04-25	Dir 02/CT-UBND BL	PPC/Bac Lieu		3
		16	2020-02-11	Pla 69/KH-UBNDBN	PPC/Bac Ninh	6	1	8
		17	2020-04-02	Dec 419/QĐ-UBND	PPC/Bac Ninh		2
		18	2020-04-20	Dir 04/CT-UBNDBN	PPC/Bac Ninh		3
		19	2020-04-01	Dir 05/CT-UBND Bac Ninh	PPC/Bac Ninh		4
		20	2020-04-23	Dis 1337/UBND-XDCB BN	PPC/Bac Ninh		5
		21	2020-04-23	Dis 1348/UBND-NC BN	PPC/Bac Ninh		6
		22	2020-04-24	Dis 1366/UBND-KGVX BN	PPC/Bac Ninh		7
		23	2020-04-24	Dis 1367/UBND-KGVX BN	PPC/Bac Ninh		8
		24	2020-04-20	Dis 1895/UBND-KGVX Ben Tre	PPC/Ben Tre	7	1	1
		25	2020-01-31	Deci 282/QĐ-UBNDBĐ	PPC/Binh Dinh	8	1	8
		26	2020-01-31	Deci 286/QĐ-UBNDBĐ	PPC/Binh Dinh		2
		27	2020-03-04	Deci 705/QĐ-UBNDBĐ	PPC/Binh Dinh		3
		28	2020-02-20	Dir 02/CT-UBNDBĐ	PPC/Binh Dinh		4
		29	2020-01-31	Dir 03/CT-UBNDBĐ	PPC/Binh Dinh		5
		30	2020-03-13	Dir 08/CT-UBNDBĐ	PPC/Binh Dinh		6
		31	2020-03-31	Deci 1139/QĐ-UBNDBĐ	PPC/Binh Dinh		7
		32	2020-04-22	Dir 09/CT-UBND Binh Dinh	PPC/Binh Dinh		8
		33	2020-01-31	Pla 373/KH-UBNDBD	PPC/Binh Duong	9	1	3
		34	2020-02-20	Pla 690/KH-UBNDBD	PPC/Binh Duong		2
		35	2020-03-26	Plan 1386/KH-UBND Binh Duong	PPC/Binh Duong		3
		36	2020-04-27	Pla /KH-UBND Binh Phuoc	PPC/Binh Phuoc	10	1	1
		37	2020-04-24	Dis 2967/UBND-VX Binh Thuan	PPC/Binh Thuan	11	1	3
		38	2020-04-23	Dis 1531/UBND-KGVXNV Binh Thuan	PPC/Binh Thuan		2
		39	2020-06-02	Pla 2051/KH-UBNDBT	PPC/Binh Thuan		3
		40	2020-04-15	Dir 04/CT-UBND Ca Mau	PPC/Ca Mau	12	1	2
		41	2020-04-08	Res 03/NQ-HĐND Ca Mau	PPC/Ca Mau		2
		42	2020-03-23	Pla 48/KH-UBNDCT	PPC/Can Tho	13	1	3
		43	2020-04-22	Dis 1205 /UBND-KGVX CT	PPC/Can Tho		2
		44	2020-04-23	Dis 1219/UBND-KT CT	PPC/Can Tho		3
		45	2020-02-04	Pla 179/KH-UBNDCB	PPC/Cao Bang	14	1	3
		46	2020-03-11	Dis 588/CV-BCĐ	PPC/Cao Bang/NSCPC/CBSCPC		2
		47	2020-03-20	Dis 695/CV-BCĐ	PPC/Cao Bang/NSCPC/CBSCPC		3
		48	2020-02-01	Deci 389/QĐ-UBNDĐN	PPC/Da Nang	15	1	3
		49	2020-04-22	Dis 2655/UBND-VHXH ĐN	PPC/Đà Nẵng		2
		50	2020-04-29	Dis 2840/UBND-VHXH ĐN	PPC/Đà Nẵng		3
		51	2020-03-26	Deci 628/QĐ-UBNDĐL	PPC/Dak Lak	16	1	2
		52	2020-04-01	Pla 2779/KH-UBNDĐL	PPC/Dak Lak		2
		53	2020-04-24	Dir 03/CT-UBND	PPC/Dak Nong	17	1	2
		54	2020-05-20	Pla Kế hoạch 252/KH-UBND	PPC/Dak Nong		2
		55	2020-02-03	Dir 03/CT-UBNDĐB	PPC/Dien Bien	18	1	1
		56	2020-02-01	Dir 02/CT-UBNDĐN	PPC/Dong Nai	19	1	9
		57	2020-03-18	Pla 1158/QĐ-UBNDĐN	PPC/Dong Nai		2
		58	2020-03-31	Dir 09/CT-UBND	PPC/Dong Nai		3
		59	2020-03-24	Pla 3113/KH-UBNDĐN	PPC/Dong Nai		4
		60	2020-03-27	Pla 3281/KH-UBNDĐN	PPC/Dong Nai		5
		61	2020-03-31	Pla Kế hoạch 3515/KH-UBND ĐN	PPC/Dong Nai		6
		62	2020-05-22	Dec Quyết định 1657/QĐ-UBND ĐN	PPC/Dong Nai		7
		63	2020-06-05	Dec Quyết định 1829/QĐ-UBND	PPC/Dong Nai		8
		64	2020-04-23	Dis 4694/UBND-KGVX ĐN	PPC/Đồng Nai		9
		65	2020-02-03	Pla 25/KH-UBNDĐT	PPC/Dong Thap	20	1	4
		66	2020-03-12	Pla Kế hoạch 70/KH-UBND ĐT	PPC/Dong Thap		2
		67	2020-04-16	Pla 90/KH-UBND	PPC/Dong Thap		3
		68	2020-04-24	Dis 261/UBND-KT ĐT	PPC/Đồng Tháp		4
		69	2020-03-13	Dir 04/CT-UBNDGL	PPC/Gia Lai	21	1	3
		70	2020-03-27	Dir 07/CT-UBND GL	PPC/Gia Lai		2
		71	2020-04-26	Dir 08/CT-UBND GL	PPC/Gia Lai		3
		72	2020-02-28	Res 05/2020/NQ-HĐND Ha Giang	PPC/Ha Giang	22	1	4
		73	2020-03-31	Pla 79/KH-UBNDHG	PPC/Ha Giang		2
		74	2020-04-28	Dis 281/UBND-KTTH Ha Giang	PPC/Ha Giang		3
		75	2020-04-22	Tel 1208/CĐ-CTUBND Ha Giang	PPC/Ha Giang		4
		76	2020-04-17	Dis 1049/UBND-GTXD	PPC/Ha Nam	23	1	2
		77	2020-04-15	Dir 26/CT-TU	PPC/Ha Nam (BTV tỉnh ủy)		2
		78	2020-03-16	Dis 1564/UBND-VX1 HT	PPC/Ha Tinh	24	1	5
		79	2020-04-09	Deci 1158/QĐ-UBNDHT	PPC/Ha Tinh		2
		80	2020-04-16	Dis 2431/UBND-VX1 HaTinh	PPC/Ha Tinh		3
		81	2020-03-24	Res 198/2020/NQ-HĐND Ha Tinh	PPC/Ha Tinh		4
		82	2020-04-17	Res 209/2020/NQ-HĐNDHT	PPC/Ha Tinh		5
		83	2020-03-31	Dec 834/QĐ-UBND Hai Duong	PPC/Hai Duong	25	1	5
		84	2020-03-31	Dec 878/QĐ-UBND Hai Duong	PPC/Hai Duong		2
		85	2020-04-21	Dis 1292/UBND-VP Hai Duong	PPC/Hai Duong		3
		86	2020-04-22	Dis 1312/UBND-VP Hai Duong	PPC/Hai Duong		4
		87	2020-04-24	Dis 1359/UBND-VP HD	PPC/Hai Duong		5
		88	2020-01-24	Dir 03/CT-UBNDHP	PPC/Hai Phong	26	1	11
		89	2020-02-23	Deci 274/QĐ-UBNDHP	PPC/Hai Phong		2
		90	2020-03-12	Res 11/2020/NQ-HĐND Hai Phong	PPC/Hai Phong		3
		91	2020-04-07	Dec 938/QĐ-UBND Hai Phong	PPC/Hai Phong		4
		92	2020-04-10	Dis 2665/UBND-TC HP	PPC/Hai Phong		5
		93	2020-04-11	Dis 2671/UBND-GT	PPC/Hai Phong		6
		94	2020-04-13	Dis 2698/UBND-NC1 HP	PPC/Hai Phong		7
		95	2020-04-15	Dis 2808/UBND-VX	PPC/Hai Phong		8
		96	2020-04-21	Dis 2993/UBND-VX HP	PPC/Hai Phong		9
		97	2020-04-22	Dis 3024/UBND-VX HP	PPC/Hai Phong		10
		98	2020-04-29	Dis 3118/UBND-VX HP	PPC/Hai Phong		11
		99	2020-03-01	Ann 202/QĐ-UBNDHN	PPC/Hanoi	27	1	45
		100	2020-02-02	Dir 01/CT-UBNDHN	PPC/Hanoi		2
		101	2020-02-14	Dis 494/UBND-KGVX	PPC/Hanoi		3
		102	2020-02-21	Dis 575/UBND-KGVX	PPC/Hanoi		4
		103	2020-02-28	Dis 660/UBND-KGVX	PPC/Hanoi		5
		104	2020-01-31	Pla 23/KH-UBNDHN	PPC/Hanoi		6
		105	2020-02-12	Pla 33/KH-UBNDHN	PPC/Hanoi		7
		106	2020-03-07	Dis 778/UBND-KGVX	PPC/Hanoi		8
		107	2020-03-12	Dis 854/UBND-KGVX	PPC/Hanoi		9
		108	2020-03-13	Dis 871/UBND-KT	PPC/Hanoi		10
		109	2020-03-19	Dis 939/UBND-KGVX	PPC/Hanoi		11
		110	2020-04-09	Ann 330/TB-BCĐ HN	PPC/Hanoi		12
		111	2020-04-14	Ann 339/TB-BCĐ HN	PPC/Hanoi		13
		112	2020-04-16	Ann 343/TB-BCĐ HN	PPC/Hanoi		14
		113	2020-04-18	Ann 346/TB-BCĐ Hanoi	PPC/Hanoi		15
		114	2020-04-21	Ann 357/TB-BCĐ	PPC/Hanoi		16
		115	2020-03-31	Dir 05/CT-UBNDHN	PPC/Hanoi		17
		116	2020-03-24	Dis 1000/UBND-KGVX	PPC/Hanoi		18
		117	2020-03-24	Dis 1001/UBND-KGVX	PPC/Hanoi		19
		118	2020-03-27	Dis 1039/UBND-NC	PPC/Hanoi		20
		119	2020-03-27	Dis 1047/UBND-KGVX	PPC/Hanoi		21
		120	2020-04-03	Dis 1123/UBND-KGVX	PPC/Hanoi		22
		121	2020-04-09	Dis 1187/UBND-KSTTHC	PPC/Hanoi		23
		122	2020-04-09	Dis 1189/UBND-KGVX	PPC/Hanoi		24
		123	2020-04-13	Dis 1213/UBND-KT	PPC/Hanoi		25
		124	2020-04-14	Dis 1232/UBND-ĐT	PPC/Hanoi		26
		125	2020-04-15	Dis 1351/UBND-KGVX	PPC/Hanoi		27
		126	2020-04-16	Dis 1371/UBND-KGVX	PPC/Hanoi		28
		127	2020-04-20	Dis 1402/UBND-ĐT	PPC/Hanoi		29
		128	2020-03-21	Dis 948/UBND-KGVX	PPC/Hanoi		30
		129	2020-03-28	Tel 01/CĐ-UBND Hanoi	PPC/Hanoi		31
		130	2020-04-25	Ann 377/TB-BCĐ/Hanoi	PPC/Hanoi		32
		131	2020-04-29	Ann 388/TB-BCĐ	PPC/Hanoi		33
		132	2020-04-30	Ann 392/TB-BCĐ/HN	PPC/Hanoi		34
		133	2020-05-06	Ann 424/TB-BCĐ/Hanoi	PPC/Hanoi		35
		134	2020-04-28	Dir 07/CT-UBND/Hanoi	PPC/Hanoi		36
		135	2020-04-24	Dis 1533/UBND-ĐT	PPC/Hanoi		37
		136	2020-04-29	Dis 1602/UBND-KGVX	PPC/Hanoi		38
		137	2020-05-09	Dis 1724/UBND-KGVX	PPC/Hanoi		39
		138	2020-05-22	Dis 1908/UBND-KGVX	PPC/Hanoi		40
		139	2020-05-28	Dis 2015/UBND-KGVX	PPC/Hanoi		41
		140	2020-05-29	Dis 2031/UBND-KGVX	PPC/Hanoi		42
		141	2020-06-02	Dis 2138/UBND-KT	PPC/Hanoi		43
		142	2020-03-24	IG 882/HDLN-BHXH-LDTB&XH-TC	PPC/Hanoi		44
		143	2020-05-15	Res 01/2020/NQ-HĐND	PPC/Hanoi city		45
		144	2020-04-27	Dec số 695/QĐ-UBND HG	PPC/Hau Giang	28	1	2
		145	2020-04-27	Pla /KH-UBND Hau Giang	PPC/Hau Giang		2
		146	2020-02-14	Dis 544/UBND-VX	PPC/HCM	29	1	39
		147	2020-02-20	Dis 577/UBND-VX	PPC/HCM		2
		148	2020-02-29	Dis 708/UBND-VX	PPC/HCM		3
		149	2020-02-29	Dis 709/UNBD-VX	PPC/HCM		4
		150	2020-03-08	Dis 804/UBND-VX	PPC/HCM		5
		151	2020-03-14	Dis 905/UBND-VX	PPC/HCM		6
		152	2020-03-24	Dis 1049/UBND-TH	PPC/HCM		7
		153	2020-03-27	Dis 1152/UBND-VX	PPC/HCM		8
		154	2020-03-28	Dis 1156/UBND-VX	PPC/HCM		9
		155	2020-03-31	Dis 1204/UBND-TH	PPC/HCM		10
		156	2020-04-06	Dis 1249/UBND-VX	PPC/HCM		11
		157	2020-04-16	Dis 1394/UBND-VX	PPC/HCM		12
		158	2020-04-18	Dis 1420/UBND-VX	PPC/HCM		13
		159	2020-04-21	Dis 1456/UBND-KT	PPC/HCM		14
		160	2020-04-21	Dis 1457/UBND-KT	PPC/HCM		15
		161	2020-03-28	Dis 670/BQLATTP-VP	PPC/HCM		16
		162	2020-04-23	Dis 1490/UBND-VX	PPC/HCM		17
		163	2020-04-23	Dis 1491/UBND-VX	PPC/HCM		18
		164	2020-04-28	Dis 1553/UBND-VX	PPC/HCM		19
		165	2020-04-28	Dis 1556/UBND-VX	PPC/HCM		20
		166	2020-04-29	Dis 1562/UBND-KT	PPC/HCM		21
		167	2020-05-08	Dis 1710/UBND-VX	PPC/HCM		22
		168	2020-05-19	Dis 1717/UBND-VX	PPC/HCM		23
		169	2020-06-11	Dis 2176/UBND-VX	PPC/HCM		24
		170	2020-04-23	Dis 823/BQLATTP-QLNĐ	PPC/HCM		25
		171	2020-01-30	Dir 03/CT-UBNDHCM	PPC/HCMC		26
		172	2020-04-09	Dis 1297/UBND-VX	PPC/HCMC		27
		173	2020-04-21	Pla 1455/KH-UBNDHCMC	PPC/HCMC		28
		174	2020-03-27	Res 02/2020/NQ-HĐND HCMC	PPC/HCMC		29
		175	2020-04-29	Pla 1221/KH-GDĐT-VP	PPC/HCMC		30
		176	2020-04-06	Deci. 1203/QĐ-BCĐ	PPC/HCMCPC/SCPC		31
		177	2020-04-23	Deci. 1269/QĐ-BCĐ	PPC/HCMCPC/SCPC		32
		178	2020-04-23	Deci. 1368/QĐ-BCĐ	PPC/HCMCPC/SCPC		33
		179	2020-04-29	Deci. 1456/QĐ-BCĐ	PPC/HCMCPC/SCPC		34
		180	2020-04-23	Deci 1367/QĐ-UBNDHCMC	PPC/HCMC-SCPC		35
		181	2020-03-31	Ann 313/TB-BCĐHCMC	PPC/HCMC-SPCP		36
		182	2020-04-23	Deci 1370/QĐ-BCĐHCMC	PPC/HCMC-SPCP		37
		183	2020-04-23	Deci 1371/QĐ-BCĐHCMC	PPC/HCMC-SPCP		38
		184	2020-04-25	Deci 1397/QĐ-BCĐHCMC	PPC/HCMC-SPCP		39
		185	2020-02-01	Dir 02/CT-UBND HB	PPC/Hoa Binh	30	1	1
		186	2020-02-01	Dir 03/CT-UBNDHY	PPC/Hung Yen	31	1	7
		187	2020-03-09	Dec 700/QĐ-UBND Hung Yen	PPC/Hung Yen		2
		188	2020-03-29	Deci 700/QĐ-UBNDHY	PPC/Hung Yen		3
		189	2020-03-31	Dir 09/CT-CTUBND HY	PPC/Hung Yen		4
		190	2020-03-27	Dir Chỉ thị 08/CT-UBND HY	PPC/Hung Yen		5
		191	2020-04-16	Dir Chỉ thị 11/CT-CTUBND HY	PPC/Hung Yen		6
		192	2020-04-25	Dir Chỉ thị 12/CT-CTUBND	PPC/Hung Yen		7
		193	2020-02-07	Dir 03/CT-UBNDKH	PPC/Khanh Hoa	32	1	3
		194	2020-04-17	Pla 3711/KH-UBND	PPC/Khanh Hoa		2
		195	2020-04-24	Tel 05/CĐ-CTUBND Khanh Hoa	PPC/Khanh Hoa		3
		196	2020-04-26	Dec../QĐ-UBND KG	PPC/Kien Giang	33	1	1
		197	2020-03-31	Dec 294/QĐ-UBND KT	PPC/Kon Tum	34	1	2
		198	2020-04-17	Res 14/NQ-HĐNDKT	PPC/Kon Tum		2
		199	2020-01-30	Dir 03/CT-UBNDLC	PPC/Lai Chau	35	1	5
		200	2020-02-06	Pla 200/KH-UBNDLC	PPC/Lai Chau		2
		201	2020-04-10	Plan 731/KH-UBND Lai Chau	PPC/Lai Chau		3
		202	2020-04-22	Dis 805/UBND-VX LC	PPC/Lai Chau		4
		203	2020-04-24	Dis 812/UBND-KTN LC	PPC/Lai Chau		5
		204	2020-02-05	Pla 590/KH-UBNDLĐ	PPC/Lam Dong	36	1	3
		205	2020-05-05	Pla Kế hoạch 4235/KH-UBND	PPC/Lam Dong		2
		206	2020-04-24	AP 4102/CTr-UBND Lâm Đồng	PPC/Lâm Đồng		3
		207	2020-01-13	Pla 05/KH-UBNDTLS	PPC/Lang Son	37	1	5
		208	2020-01-24	Pla 19/KH-UBNDTLS	PPC/Lang Son		2
		209	2020-02-06	Pla 27/KH-UBNDLS	PPC/Lang Son		3
		210	2020-02-20	Pla 31/KH-UBNDLS	PPC/Lang Son		4
		211	2020-01-31	Tel 02/CĐ-UBNDLS	PPC/Lang Son		5
		212	2020-06-30	AP 07/CTr-UBNDLC	PPC/Lao Cai	38	1	7
		213	2020-02-17	Dir 3/CT-UBNDLC	PPC/Lao Cai		2
		214	2020-01-28	Pla 32/KH-UBNDLC	PPC/Lao Cai		3
		215	2020-02-17	Pla 57/KH-UBNDLC	PPC/Lao Cai		4
		216	2020-03-06	Pla 82/KH-UBNDLC	PPC/Lao Cai		5
		217	2020-04-23	Dis 1802/CV-BCĐ LC	PPC/Lao Cai		6
		218	2020-06-12	Pla 169/KH-UBND Lao Cai	PPC/Lao Cai		7
		219	2020-01-28	Pla 24/KH-UBNDLA	PPC/Long An	39	1	2
		220	2020-04-16	Tel 2134/CĐ-UBND LA	PPC/Long An		2
		221	2020-02-01	Dir 1/CT-UBNDNĐ	PPC/Nam Dinh	40	1	3
		222	2020-03-19	Dec 572/QĐ-UBND	PPC/Nam Dinh		2
		223	2020-04-29	Dec Quyết định 13/2020/QĐ-UBND	PPC/Nam Dinh		3
		224	2020-02-03	Plan 59/KH-UBNDNA	PPC/Nghe An	41	1	3
		225	2020-03-25	Pla 164/KH-UBND	PPC/Nghe An		2
		226	2020-03-31	Pla 179/KH-UBND	PPC/Nghe An		3
		227	2020-02-03	Dir 02/CT-UBNDNB	PPC/Ninh Binh	42	1	4
		228	2020-03-12	Dir 03/CT-UBND Ninh Binh	PPC/Ninh Binh		2
		229	2020-04-22	Ann 19/TB-UBND	PPC/Ninh Binh		3
		230	2020-05-27	Res 12/2020/NQ-HĐND Ninh Binh	PPC/Ninh Binh		4
		231	2020-01-30	Dir 03/CT-UBNDNT	PPC/Ninh Thuan	43	1	12
		232	2020-02-27	Dir Chỉ thị 05/CT-UBND	PPC/Ninh Thuan		2
		233	2020-02-06	Pla 283/KH-UBNDNT	PPC/Ninh Thuan		3
		234	2020-01-24	Pla 32/KH-UBNDNT	PPC/Ninh Thuan		4
		235	2020-03-31	Dir Chỉ thị 09/CT-UBND NT	PPC/Ninh Thuan		5
		236	2020-04-16	Dir Chỉ thị 10/CT-UBND NT	PPC/Ninh Thuan		6
		237	2020-04-24	Ann 130/TB-VPUB NT	PPC/Ninh Thuan		7
		238	2020-05-08	Dir Chỉ thị 13/CT-UBND	PPC/Ninh Thuan		8
		239	2020-04-23	Dir11/CT-UBND Ninh Thuan	PPC/Ninh Thuan		9
		240	2020-04-24	Dis 1399/VPUB-VXNV Ninh Thuan	PPC/Ninh Thuan		10
		241	2020-04-23	Dis 1450/UBND-VXNV NT	PPC/Ninh Thuan		11
		242	2020-04-27	Pla Kế hoạch 1496/KH-UBND NT	PPC/Ninh Thuan		12
		243	2020-04-17	Dec../QĐ-UBNDPT	PPC/Phu Tho	44	1	1
		244	2020-01-31	Pla 26/KH-UBNDPY	PPC/Phu Yen	45	1	3
		245	2020-04-01	Pla Kế hoạch 73/KH-UBND	PPC/Phu Yen		2
		246	2020-05-29	Dec../QĐ-UBND PY	PPC/Phu Yen		3
		247	2020-05-05	Dec 1377/QĐ-UBND	PPC/Quang Binh	46	1	2
		248	2020-06-05	Res 64/2020/NQ-HĐND Quang Binh	PPC/Quang Binh		2
		249	2020-02-13	Dir 05/CT-UBNDQN	PPC/Quang Nam	47	1	9
		250	2020-02-25	Gui 875/HD-UBNDQN	PPC/Quang Nam		2
		251	2020-04-16	Dec 1106 /QĐ-UBND Qna	PPC/Quang Nam		3
		252	2020-04-16	Dec Quyết định 1105/QĐ-UBND	PPC/Quang Nam		4
		253	2020-03-20	Deci 748/QĐ-UBNDQN	PPC/Quang Nam		5
		254	2020-04-17	Dis 2140/UBND-KGVX Qna	PPC/Quang Nam		6
		255	2020-04-22	Dec 1170 /QĐ-UBND	PPC/Quang Nam		7
		256	2020-04-29	Dec 1214/QĐ-UBND Quang Nam	PPC/Quang Nam		8
		257	2020-04-23	Dis 83/CV-BCĐ QN	PPC/Quang Nam		9
		258	2020-02-07	Deci 172/QĐ-UBNDQN	PPC/Quang Ngai	48	1	3
		259	2020-02-17	Deci 204/QĐ-UBNDQN	PPC/Quang Ngai		2
		260	2020-04-09	Pla 49/KH-UBNDQN	PPC/Quang Ngai		3
		261	2020-02-01	Pla 15/KH-UBNDQN	PPC/Quang Ninh	49	1	12
		262	2020-03-03	Pla 45/KH-UBNDQN	PPC/Quang Ninh		2
		263	2020-03-19	Deci 572/QĐ-UBNDNĐ	PPC/Quang Ninh		3
		264	2020-03-09	Deci 770/QĐ-UBNDQN	PPC/Quang Ninh		4
		265	2020-03-09	Pla 46/KH-UBNDQN	PPC/Quang Ninh		5
		266	2020-03-23	Pla58/KH-UBNDQN	PPC/Quang Ninh		6
		267	2020-03-31	Res 245/2020/NQ-HĐND Quang Ninh	PPC/Quang Ninh		7
		268	2020-04-28	Dir 36-CT/TU QN	PPC/Quang Ninh		8
		269	2020-04-22	Dis 888/UBND-VP QN	PPC/Quang Ninh		9
		270	2020-04-23	Dis 997/UBND QN	PPC/Quang Ninh		10
		271	2020-04-29	Tel 08/ĐK-UBND (urgent)	PPC/Quang Ninh		11
		272	2020-04-29	Tel 8/CĐ-UBND QN	PPC/Quang Ninh		12
		273	2020-04-23	Dec 1058/QĐ-UBND QT	PPC/Quang Tri	50	1	2
		274	2020-04-28	Dis 1088/QĐ-UBND QT	PPC/Quang Tri		2
		275	2020-03-20	Dir 02/CT-UBNDGL	PPC/Soc Trang	51	1	2
		276	2020-03-27	Res 02/2020/NQ-HĐNDSoc Trang	PPC/Soc Trang		2
		277	2020-01-31	Pla 24/KH-UBNDSL	PPC/Son La	52	1	3
		278	2020-03-13	Deci 480/QĐ-UBNDSL	PPC/Son La		2
		279	2020-03-27	Pla Kế hoạch 79/KH-UBND	PPC/Son La		3
		280	2020-01-27	Pla 157/KH-UBNDTN	PPC/Tay Ninh	53	1	1
		281	2020-02-25	Dir 07/CT-UBNDTB	PPC/Thai Binh	54	1	4
		282	2020-01-30	Pla 08/KH-UBNDTB	PPC/Thai Binh		2
		283	2020-04-01	Deci 956/QĐ-UBNDTB	PPC/Thai Binh		3
		284	2020-04-23	Tel 09/CĐ-UBND Thai Binh	PPC/Thai Binh		4
		285	2020-04-22	Dis 1440/UBND-KGVX Thai Nguyen	PPC/Thai Nguyen	55	1	1
		286	2020-01-31	Dir 03/CT-UBNDTH	PPC/Thanh Hoa	56	1	3
		287	2020-03-16	Dir 09/CT-UBNDTH	PPC/Thanh Hoa		2
		288	2020-03-30	Tel 07/CĐ-UBND Thanh Hoa	PPC/Thanh Hoa		3
		289	2020-02-01	Pla 19/KH-UBNDTTH	PPC/Thua Thien Hue	57	1	5
		290	2020-02-12	Pla 30/KH-UBNDTTH	PPC/Thua Thien Hue		2
		291	2020-03-27	Dir 08/CT-UBNDTTH	PPC/Thua Thien Hue		3
		292	2020-04-23	Dis 3388/UBND-GD TTH	PPC/Thua Thien Hue		4
		293	2020-04-22	Dis 3409/UBND-GD TTH	PPC/Thua Thien Hue		5
		294	2020-02-01	Pla 18/KH-UBNDTG	PPC/Tien Giang	58	1	4
		295	2020-05-12	Dec 10/2020/QĐ-UBND Tieng Giang	PPC/Tien Giang		2
		296	2020-05-13	Dec 11/2020/QĐ-UBND	PPC/Tien Giang		3
		297	2020-05-25	Dec 1414/QĐ-UBND Tien Giang	PPC/Tien Giang		4
		298	2020-03-10	Pla 16/KH-UBNDTV	PPC/Tra Vinh	59	1	1
		299	2020-02-01	Pla 01/CT-UBNDTQ	PPC/Tuyen Quang	60	1	2
		300	2020-02-03	Pla 11/KH-UBNDTQ	PPC/Tuyen Quang		2
		301	2020-03-31	Dir 05/CT-UBND VL	PPC/Vinh Long	61	1	2
		302	2020-04-27	Dir Chỉ thị 07/CT-UBND VL	PPC/Vinh Long		2
		303	2020-02-12	Deci 269/QĐ-UBNDVP	PPC/Vinh Phuc	62	1	7
		304	2020-02-12	Res 01/2020/NQ-HĐNDVP	PPC/Vinh Phuc		2
		305	2020-04-16	Dec 941/QĐ-UBND VP	PPC/Vinh Phuc		3
		306	2020-04-23	Dis 3012/UBND-CN2 VP	PPC/Vinh Phuc		4
		307	2020-04-22	Dis 2984/UBND-CN1VP	PPC/Vinh Phuc		5
		308	2020-04-23	Dis 3016/UBND-VX1 VP	PPC/Vinh Phuc		6
		309	2020-04-29	Dis 3193/UBND-VX1 VP	PPC/Vinh Phuc		7
		310	2020-01-31	Pla 16/KH-UBNDYB	PPC/Yen Bai	63	1	5
		311	2020-03-28	Deci 596/QĐ-UBNDYB	PPC/Yen Bai		2
		312	2020-03-29	Dir Chỉ thị 03/CT-UBND YB	PPC/Yen Bai		3
		313	2020-03-21	Pla 69/KH-UBNDYB	PPC/Yen Bai		4
		314	2020-04-14	Res 13/2020/NQ-HĐNDYB	PPC/Yen Bai		5
								314
																		1	2	3	4	5	6	7	8	9	10	11	12	13	14	15	16	17

## Sheet: Fig 4.PDs classified by group 
											Period		Number of CCs	Agency group (Number of PDs)
											0	0	0	CLs (0)	0	0
														CFAs (0)	0	0
														MLAs (0)	0	0
														MAs(6), PPC(1)	7	7
														PPCs (1)	0	0
												I (Jan 23 - Mar 5)	16 CCs (#1 -> #16)	CLs (15)	15	15
														CFAs (4)	4	4
														MLAs (13)	13	13
														MAs (88)	88	88
														PPCs (70)	70	70
												II (Mar 6 - 19)	69 CCs (#17 -> # 85)	CLs (3)	3	3
														CFAs (10)	10	10
														MLAs (20)	20	20
														MAs (68)	68	68
														PPCs (24)	24	24
												III (Mar 20 - Apr 21)	183 CCs (#86 -> #268)	CLs (9)	9	9
														CFAs (26)	26	26
														MLAs (45)	45	45
														MAs (166)	166	166
														PPCs (111)	111	111
												IV (Apr 22 - Jul 24)	149 CCs (# 268 -> #417)	CLs (11)	11	11
														CFAs (12)	12	12
														MLAs (40)	40	40
														MAs (109)	109	109
														PPCs (108)	108	108
																959				Figure 4. A total of 959 COVID-19 PDs classified by agency groups and timeframe (As of July 24th, 2020)

## Sheet: Fig7 by Types (% of agencies)
No.	Date	Short name of PD	Issued by
1	2020-02-02	Ann 35/TB-VPCP	GO	1
2	2020-02-06	Ann 43/TB-VPCP	GO	2
3	2020-02-14	Ann 52/TB-VPCP	GO	3
4	2020-02-20	Ann 55/TB-VPCP	GO	4
5	2020-02-28	Ann 66/TB-VPCP	GO	5
6	2020-03-04	Ann 75/TB-VPCP	GO	6
7	2020-03-06	Ann 86/TB-VPCP	GO	7
8	2020-03-13	Ann 94/TB-VPCP	GO	8
9	2020-03-14	Ann 98/TB-VPCP	GO	9
10	2020-03-17	Ann 102/TB-VPCP	GO	10
11	2020-03-21	Ann 118/TB-VPCP	GO	11
12	2020-03-23	Ann 119/TB-VPCP	GO	12
13	2020-03-24	Ann 122/TB-VPCP	GO	13
14	2020-03-31	Ann 134/TB-VPCP	GO	14
15	2020-04-09	Ann 149/TB-VPCP	GO	15
16	2020-04-16	Ann 158/TB-VPCP	GO	16
17	2020-04-17	Ann 147/TB-VPCP	GO	17
18	2020-04-23	Ann 164/TB-VPCP	GO	18
19	2020-04-28	Ann 167/TB-VPCP	GO	19
20	2020-05-05	Ann 174/TB-VPCP	GO	20		SPP	GO		VSS	MOET	MOF	MOST	PPCs
21	2020-06-15	Ann 206/TB-VPCP	GO	21		1.96078	45.098		1.96078	5.88235	3.92157	15.6863	25.4902	100
22	2020-06-30	Ann 219/TB-VPCP	GO	22		7f. % of announcements
23	2020-07-12	Ann 238/TB-VPCP	GO	23
24	2020-01-29	Ann 45/TB-BGDĐT	MOET	1
25	2020-03-18	Ann 174/TB-BGDĐT	MOET	2
26	2020-04-21	Ann 252/TB-BGDĐT	MOET	3
27	2020-02-01	Ann 42/TB-TCT	MOF/..	1
28	2020-04-01	Ann 184/TB-TCT	MOF/..	2
29	2020-02-03	Ann 1361/TB-SHTT	MOST/..	1	http://www.noip.gov.vn/vi_VN/web/guest/thong-bao/-/asset_publisher/vTLYJq8Ak7Gm/content/cac-van-ban-chi-ao-cua-ang-nha-nuoc-ban-chi-ao-quoc-gia-va-bo-y-te-ve-phong-chong-dich-benh-covid-19
30	2020-02-25	Ann 3278/TB-SHTT	MOST/..	2
31	2020-03-08	Ann 4151/TB-SHTT	MOST/..	3		SPP	GO		VSS	MOET	MOF	MOST	PPCs
32	2020-03-10	Ann 4275/SHTT-VP	MOST/..	4		1	23		1	3	2	8	13	51
33	2020-03-23	Ann 4994/SHTT-VP	MOST/..	5		51	51		51	51	51	51	51
34	2020-03-25	Ann 5060/TB-SHTT	MOST/..	6		1.96078	45.098		1.96078	5.88235	3.92157	15.6863	25.4902
35	2020-03-31	Ann 5279/SHTT-VP	MOST/..	7
36	2020-03-31	Ann 5277/TB-SHTT	MOST/..	8
37	2020-03-01	Ann 202/QĐ-UBNDHN	PPC/Hanoi	1
38	2020-04-09	Ann 330/TB-BCĐ HN	PPC/Hanoi	2
39	2020-04-14	Ann 339/TB-BCĐ HN	PPC/Hanoi	3
40	2020-04-16	Ann 343/TB-BCĐ HN	PPC/Hanoi	4
41	2020-04-18	Ann 346/TB-BCĐ Hanoi	PPC/Hanoi	5
42	2020-04-21	Ann 357/TB-BCĐ	PPC/Hanoi	6
43	2020-04-25	Ann 377/TB-BCĐ/Hanoi	PPC/Hanoi	7
44	2020-04-29	Ann 388/TB-BCĐ	PPC/Hanoi	8
45	2020-04-30	Ann 392/TB-BCĐ/HN	PPC/Hanoi	9
46	2020-05-06	Ann 424/TB-BCĐ/Hanoi	PPC/Hanoi	10
47	2020-03-31	Ann 313/TB-BCĐHCMC	PPC/Hanoi-SPCP	11
48	2020-04-22	Ann 19/TB-UBND	PPC/Ninh Binh	12
49	2020-04-24	Ann 130/TB-VPUB NT	PPC/Ninh Thuan	13
50	2020-03-31	Ann 248/TB-VKSTC	SPP	1
51	2020-03-31	Ann 1059/TB-BHXH	VSS	1
52	2020-03-18	Cir Thông tư 14/2020/TT-BTC	MOF			SBV	MOF
53	2020-05-27	Cir 47/2020/TT-BTC	MOF			40	60
54	2020-07-17	Cir 70/2020/TT-BTC	MOF			40	60
55	2020-03-13	Cir 01/2020/TT-NHNN	SB
56	2020-05-07	Cir 05/2020/TT-NHNN	SB					7e. % of circulars
57	2020-04-20	Dec /STTTT-PT	MIC/DOC Phu Tho	77
58	2020-04-28	Dec…/QĐ-DIC	MIC/DOC Tra Vinh	93
59	> 4 Mar	Dec../QĐ-BQP	MND	32	http://danvan.vn/Home/Phong-chong-dich-viem-duong-ho-hap-cap-do-chung-moi-cua-virus-corona-Covid-19/11523/Bo-Quoc-phong-to-chuc-dien-tap-phong-chong-dich-Covid-19	http://phongkhongkhongquan.vn/24370/quan-doi-tang-cuong-trien-khai-cac-bien-phap-quyet-liet-de-phong-chong-dich-benh-covid-19-trong-giai-doan-cao-diem.html
60	2020-03-24	Dec../QĐ-BQP	MND	49	Quyết định thành lập Ban Chỉ huy lâm thời Phòng thủ dân sự Quân khu 7 và triển khai kế hoạch tiếp nhận, cách ly của Quân khu 7 trong phòng, chống dịch COVID-19 (giai đoạn 2).
61	2020-02-02	Deci 270/QĐ-BVHTTDL	MOCST	14
62	2020-03-27	Deci 436/QĐ-BTC	MOF	53
63	2020-06-19	Dec 1616/QĐ-TCHQ	MOF	112
64	2020-01-16	Deci 125/QĐ-BYT	MOH	1	1
65	2020-01-17	Deci 137/QĐ-BYT	MOH	2	2
66	2020-01-20	Deci 156/QĐ-BYT	MOH	3	3
67	2020-01-21	Deci 181/QĐ-BYT	MOH	4	4
68	2020-01-29	Deci 219/QĐ-BYT	MOH	5	5
69	2020-01-30	Deci 225/QĐ-BYT	MOH	6	6
70	2020-01-31	Deci 237/QĐ-BYT	MOH	8	7
71	2020-02-06	Deci 322/QĐ-BYT	MOH	15	8
72	2020-02-07	Deci 155/QĐ-BYT	MOH	16	9
73	2020-02-07	Deci 343/QĐ-BYT	MOH	17	10
74	2020-02-07	Deci 344/QĐ-BYT	MOH	18	11
75	2020-02-07	Deci 345/QĐ-BYT	MOH	19	12
76	2020-02-19	Deci 468/QĐ-BYT	MOH	27	13
77	2020-03-04	Deci 774/QĐ-BYT	MOH	30	14
78	2020-03-12	Deci 870/QĐ-BYT	MOH	36	15
79	2020-03-16	Deci 904/QĐ-BYT	MOH	39	16
80	2020-03-17	Deci 924/QĐ-BYT	MOH	40	17
81	2020-03-17	Deci 941/QĐ-BYT	MOH	41	18
82	2020-03-18	Deci 963/QĐ-BYT	MOH	42	19
83	2020-03-20	Deci 1259/QĐ-BYT	MOH	45	20
84	2020-03-21	Deci 1271/QĐ-BYT	MOH	47	21
85	2020-03-21	Deci 1282/QĐ-BYT	MOH	48	22
86	2020-03-25	Deci 1344/QĐ-BYT	MOH	50	23
87	2020-03-25	Deci 1353/QĐ-BYT	MOH	51	24
88	2020-03-29	Deci 1444/QĐ-BYT	MOH	55	25
89	2020-04-03	Deci 1551/QĐ-BYT	MOH	66	26
90	2020-04-07	Deci 1588/QĐ-BYT	MOH	68	27
91	2020-04-08	Deci 1616/QĐ-BYT	MOH	70	28
92	2020-04-15	Deci 1719/QĐ-BYT	MOH	72	29
93	2020-04-20	Deci 1773/QĐ-BYT	MOH	78	30
94	2020-04-22	Deci 2245/BYT-DP	MOH	79	31
95	2020-04-27	Deci 1886/QĐ-BYT	MOH	91	32
96	2020-05-14	Deci 2057/QĐ-BYT	MOH	101	33
97	2020-06-18	Dec 2553/QĐ-BYT	MOH	111	34
98	2020-02-11	Deci 435/QĐ-BCT	MOIT	23
99	2020-02-13	Deci 481/QĐ-BCT	MOIT	25
100	2020-03-09	Deci 470/QĐ-BTP	MOJ	33
101	2020-03-12	Deci 489/QĐ-BTP	MOJ	37
102	2020-06-16	Deci 1429/QĐ-BTP	MOJ	110
103	2020-05-15	Dec Quyết định 1299/QĐ-UBND	MOLISA/DOLISA Soc Trang	102
104	2020-04-01	Deci 824/QĐ-BTNMT	MONRE	62
105	2020-04-22	Dec../QĐ-BCA..	MPS	81	Quyết định khởi tố vụ án hình sự “Vi phạm quy định về đấu thầu gây hậu quả nghiêm trọng” xảy ra tại Trung tâm Kiểm soát bệnh tật (CDC) thành phố Hà Nội thuộc Sở Y tế Hà Nội, Công ty cổ phần định giá và bán đấu giá tài sản Nhân Thành, Công ty TNHH Vật tư khoa học và Thương mại Việt Nam (MST) và các đơn vị liên quan
106	2020-04-22	Dec../QĐ-BCA..	MPS	82	Quyết định khởi tố bị can	http://baochinhphu.vn/Phap-luat/Thu-truong-Cong-an-thong-tin-vu-an-CDC-Ha-Noi/394784.vgp
107	2020-07-07	Dec../QĐ/BCA	MPS	115
108	2020-02-07	Deci 80/QĐ-BCĐQG	NSCPC	20
109	2020-02-07	Deci 81/QĐ-BCĐQG	NSCPC	21
110	2020-05-29	Deci 2233/QĐ-BCĐQG	NSCPC	105
111	2020-05-29	Deci 2234/QĐ-BCĐQG	NSCPC	106
112	2020-05-29	Dec Quyết định 2232/QĐ-BCĐQG	NSCPC	107
113	2020-01-30	Deci 170/QĐ-TTg	PM	7	1
114	2020-01-31	Deci 172/QĐ-TTg	PM	9	2
115	2020-02-01	Deci 173/QĐ-TTg	PM	12	3
116	2020-02-26	Deci 07/QĐ-TTg	PM	29	4
117	2020-03-30	Deci 437/QĐ-TTg	PM	57	5
118	2020-04-01	Deci 447/QĐ-TTg	PM	63	6
119	2020-04-24	Deci 15/2020/QĐ-TTg	PM	89	7
120	2020-06-30	Dec…/QĐ-UBND Bac Giang	PPC/Bac Giang	113	1	PM	NSCPC		SBV	MIC	MND	MOCST	MOF	MOH	MOIT	MOJ	MOLISA	MONRE	MPS	26 PPCs
121	2020-04-02	Dec 419/QĐ-UBND	PPC/Bac Ninh	65	2	7	5		1	2	2	1	2	34	2	3	1	1	3	51	115
122	2020-01-31	Deci 282/QĐ-UBNDBĐ	PPC/Binh Dinh	10	3	115	115		115	115	115	115	115	115	115	115	115	115	115	115
123	2020-01-31	Deci 286/QĐ-UBNDBĐ	PPC/Binh Dinh	11	4	6.08696	4.34783		0.869565	1.73913	1.73913	0.869565	1.73913	29.5652	1.73913	2.6087	0.869565	0.869565	2.6087	44.3478
124	2020-03-04	Deci 705/QĐ-UBNDBĐ	PPC/Binh Dinh	31	5
125	2020-03-31	Deci 1139/QĐ-UBNDBĐ	PPC/Binh Dinh	58	6
126	2020-02-01	Deci 389/QĐ-UBNDĐN	PPC/Da Nang	13	7	PM	NSCPC		SBV	MIC	MND	MOCST	MOF	MOH	MOIT	MOJ	MOLISA	MONRE	MPS	PPCs
127	2020-03-26	Deci 628/QĐ-UBNDĐL	PPC/Dak Lak	52	8	6.08696	4.34783		0.869565	1.73913	1.73913	0.869565	1.73913	29.5652	1.73913	2.6087	0.869565	0.869565	2.6087	44.3478	100
128	2020-05-22	Dec Quyết định 1657/QĐ-UBND ĐN	PPC/Dong Nai	103	9
129	2020-06-05	Dec Quyết định 1829/QĐ-UBND	PPC/Dong Nai	109	10
130	2020-04-09	Deci 1158/QĐ-UBNDHT	PPC/Ha Tinh	71	11
131	2020-03-31	Dec 834/QĐ-UBND Hai Duong	PPC/Hai Duong	59	12
132	2020-03-31	Dec 878/QĐ-UBND Hai Duong	PPC/Hai Duong	60	13
133	2020-02-23	Deci 274/QĐ-UBNDHP	PPC/Hai Phong	28	14
134	2020-04-07	Dec 938/QĐ-UBND Hai Phong	PPC/Hai Phong	69	15
135	2020-04-27	Dec số 695/QĐ-UBND HG	PPC/Hau Giang	92	16
136	2020-04-06	Deci. 1203/QĐ-BCĐ	PPC/HCMCPC/SCPC	67	17
137	2020-04-23	Deci. 1269/QĐ-BCĐ	PPC/HCMCPC/SCPC	83	18
138	2020-04-23	Deci. 1368/QĐ-BCĐ	PPC/HCMCPC/SCPC	84	19
139	2020-04-29	Deci. 1456/QĐ-BCĐ	PPC/HCMCPC/SCPC	94	20
140	2020-04-23	Deci 1367/QĐ-UBNDHCMC	PPC/HCMC-SCPC	85	21
141	2020-04-23	Deci 1370/QĐ-BCĐHCMC	PPC/HCMC-SPCP	86	22
142	2020-04-23	Deci 1371/QĐ-BCĐHCMC	PPC/HCMC-SPCP	87	23
143	2020-04-25	Deci 1397/QĐ-BCĐHCMC	PPC/HCMC-SPCP	90	24
144	2020-03-09	Dec 700/QĐ-UBND Hung Yen	PPC/Hung Yen	34	25
145	2020-03-29	Deci 700/QĐ-UBNDHY	PPC/Hung Yen	56	26
146	>27 Apr	Dec../QĐ-UBND KG	PPC/Kien Giang	114	27
147	2020-03-31	Dec 294/QĐ-UBND KT	PPC/Kon Tum	61	28
148	2020-03-19	Dec 572/QĐ-UBND	PPC/Nam Dinh	43	29
149	2020-04-29	Dec Quyết định 13/2020/QĐ-UBND	PPC/Nam Dinh	95	30
150	2020-04-17	Dec../QĐ-UBNDPT	PPC/Phu Tho	76	31
151	2020-05-29	Dec../QĐ-UBND PY	PPC/Phu Yen	108	32	27 PPCs
152	2020-05-05	Dec 1377/QĐ-UBND	PPC/Quang Binh	97	33
153	2020-03-20	Deci 748/QĐ-UBNDQN	PPC/Quang Nam	46	34
154	2020-04-16	Dec Quyết định 1105/QĐ-UBND	PPC/Quang Nam	73	35
155	2020-04-16	Dec 1106 /QĐ-UBND Qna	PPC/Quang Nam	74	36
156	2020-04-22	Dec 1170 /QĐ-UBND	PPC/Quang Nam	80	37									7c. % of decisions
157	2020-04-29	Dec 1214/QĐ-UBND Quang Nam	PPC/Quang Nam	96	38
158	2020-02-07	Deci 172/QĐ-UBNDQN	PPC/Quang Ngai	22	39
159	2020-02-17	Deci 204/QĐ-UBNDQN	PPC/Quang Ngai	26	40
160	2020-03-09	Deci 770/QĐ-UBNDQN	PPC/Quang Ninh	35	41
161	2020-03-19	Deci 572/QĐ-UBNDNĐ	PPC/Quang Ninh	44	42
162	2020-04-23	Dec 1058/QĐ-UBND QT	PPC/Quang Tri	88	43
163	2020-03-13	Deci 480/QĐ-UBNDSL	PPC/Son La	38	44
164	2020-04-01	Deci 956/QĐ-UBNDTB	PPC/Thai Binh	64	45
165	2020-05-12	Dec 10/2020/QĐ-UBND Tieng Giang	PPC/Tien Giang	99	46
166	2020-05-13	Dec 11/2020/QĐ-UBND	PPC/Tien Giang	100	47
167	2020-05-25	Dec 1414/QĐ-UBND Tien Giang	PPC/Tien Giang	104	48
168	2020-02-12	Deci 269/QĐ-UBNDVP	PPC/Vinh Phuc	24	49
169	2020-04-16	Dec 941/QĐ-UBND VP	PPC/Vinh Phuc	75	50
170	2020-03-28	Deci 596/QĐ-UBNDYB	PPC/Yen Bai	54	51
171	2020-05-08	Deci 877/QĐ-NHNN	SB	98
172	2020-03-13	Dir 1939/CT-VPCP	GO	39
173	2020-02-02	Dir 5/CT-BTTTT	MIC	18
174	2020-02-03	Dir 01/CT-BXD	MOC	19
175	2020-03-31	Dir 02/CT-BXD	MOC	50
176	2020-01-28	Dir 01/CT-BTC	MOF	3
177	2020-03-13	Dir 02/CT-BTC	MOF	36
178	2020-01-22	Dir 03/CT-BYT	MOH	1
179	2020-03-28	Dir 6/CT-BYT	MOH	48
180	2020-01-31	Dir 04/CT-BCT	MOIT	11
181	2020-02-26	Dir 05/CT-BCT	MOIT	28
182	2020-03-11	Dir 06/CT-BCT	MOIT	34
183	2020-01-30	Dir 199/CT-HQHCM	MOT/HCMCDOT	8
184	2020-01-28	Dir 05/CT-TTg	PM	4
185	2020-01-31	Dir 06/CT-TTg	PM	12		PM	GO		SPC	SB	MIC	MOC	MOF	MOH	MOIT	PPCs
186	2020-02-25	Dir 10/CT-TTg	PM	27		9	1		1	1	1	2	2	2	4	51	74
187	2020-03-04	Dir 11/CT-TTg	PM	30		74	74		74	74	74	74	74	74	74	74
188	2020-03-09	Dir 12/CT-TTg	PM	31		12.1622	1.35135		1.35135	1.35135	1.35135	2.7027	2.7027	2.7027	5.40541	68.9189	100
189	2020-03-11	Dir 13/CT-TTg	PM	33
190	2020-03-27	Dir 15/CT-TTg	PM	45		PM	GO		SPC	SBV	MIC	MOC	MOF	MOH	MOIT	PPCs
191	2020-03-31	Dir 16/CT-TTg	PM	53		12.1622	1.35135		1.35135	1.35135	1.35135	2.7027	2.7027	2.7027	5.40541	68.9189
192	2020-04-24	Dir 19/CT-TTg	PM	65
193	2020-03-24	Dir 02/CT-UBNDBRVT	PPC/Ba Ria-Vung Tau	42	1
194	2020-03-24	Dir 03/CT-UBND	PPC/Ba Ria-Vung Tau	43	2
195	2020-04-25	Dir 02/CT-UBND BL	PPC/Bac Lieu	68	3
196	2020-04-01	Dir 05/CT-UBND Bac Ninh	PPC/Bac Ninh	58	4
197	2020-04-20	Dir 04/CT-UBNDBN	PPC/Bac Ninh	62	5
198	2020-01-31	Dir 03/CT-UBNDBĐ	PPC/Binh Dinh	9	6
199	2020-02-20	Dir 02/CT-UBNDBĐ	PPC/Binh Dinh	25	7
200	2020-03-13	Dir 08/CT-UBNDBĐ	PPC/Binh Dinh	38	8
201	2020-04-22	Dir 09/CT-UBND Binh Dinh	PPC/Binh Dinh	63	9
202	2020-04-15	Dir 04/CT-UBND Ca Mau	PPC/Ca Mau	59	10
203	2020-04-24	Dir 03/CT-UBND	PPC/Dak Nong	66	11
204	2020-02-03	Dir 03/CT-UBNDĐB	PPC/Dien Bien	21	12
205	2020-02-01	Dir 02/CT-UBNDĐN	PPC/Dong Nai	14	13
206	2020-03-31	Dir 09/CT-UBND	PPC/Dong Nai	55	14
207	2020-03-13	Dir 04/CT-UBNDGL	PPC/Gia Lai	37	15
208	2020-03-27	Dir 07/CT-UBND GL	PPC/Gia Lai	47	16
209	2020-04-26	Dir 08/CT-UBND GL	PPC/Gia Lai	70	17
210	2020-04-15	Dir 26/CT-TU	PPC/Ha Nam (BTV tỉnh ủy)	67	18
211	2020-01-24	Dir 03/CT-UBNDHP	PPC/Hai Phong	2	19
212	2020-02-02	Dir 01/CT-UBNDHN	PPC/Hanoi	17	20
213	2020-03-31	Dir 05/CT-UBNDHN	PPC/Hanoi	52	21
214	2020-04-28	Dir 07/CT-UBND/Hanoi	PPC/Hanoi	73	22
215	2020-01-30	Dir 03/CT-UBNDHCM	PPC/HCMC	5	23			7d. % of directives
216	2020-02-01	Dir 02/CT-UBND HB	PPC/Hoa Binh	13	24
217	2020-02-01	Dir 03/CT-UBNDHY	PPC/Hung Yen	15	25
218	2020-03-27	Dir Chỉ thị 08/CT-UBND HY	PPC/Hung Yen	46	26
219	2020-03-31	Dir 09/CT-CTUBND HY	PPC/Hung Yen	54	27
220	2020-04-16	Dir Chỉ thị 11/CT-CTUBND HY	PPC/Hung Yen	60	28
221	2020-04-25	Dir Chỉ thị 12/CT-CTUBND	PPC/Hung Yen	69	29
222	2020-02-07	Dir 03/CT-UBNDKH	PPC/Khanh Hoa	22	30
223	2020-01-30	Dir 03/CT-UBNDLC	PPC/Lai Chau	6	31
224	2020-02-17	Dir 3/CT-UBNDLC	PPC/Lao Cai	24	32
225	2020-02-01	Dir 1/CT-UBNDNĐ	PPC/Nam Dinh	16	33
226	2020-02-03	Dir 02/CT-UBNDNB	PPC/Ninh Binh	20	34
227	2020-03-12	Dir 03/CT-UBND Ninh Binh	PPC/Ninh Binh	35	35
228	2020-01-30	Dir 03/CT-UBNDNT	PPC/Ninh Thuan	7	36
229	2020-02-27	Dir Chỉ thị 05/CT-UBND	PPC/Ninh Thuan	29	37
230	2020-03-31	Dir Chỉ thị 09/CT-UBND NT	PPC/Ninh Thuan	57	38
231	2020-04-16	Dir Chỉ thị 10/CT-UBND NT	PPC/Ninh Thuan	61	39
232	2020-04-23	Dir11/CT-UBND Ninh Thuan	PPC/Ninh Thuan	64	40
233	2020-05-08	Dir Chỉ thị 13/CT-UBND	PPC/Ninh Thuan	74	41
234	2020-02-13	Dir 05/CT-UBNDQN	PPC/Quang Nam	23	42
235	2020-04-28	Dir 36-CT/TU QN	PPC/Quang Ninh	72	43
236	2020-03-20	Dir 02/CT-UBNDGL	PPC/Soc Trang	41	44
237	2020-02-25	Dir 07/CT-UBNDTB	PPC/Thai Binh	26	45
238	2020-01-31	Dir 03/CT-UBNDTH	PPC/Thanh Hoa	10	46
239	2020-03-16	Dir 09/CT-UBNDTH	PPC/Thanh Hoa	40	47
240	2020-03-27	Dir 08/CT-UBNDTTH	PPC/Thua Thien Hue	44	48
241	2020-03-31	Dir 05/CT-UBND VL	PPC/Vinh Long	56	49
242	2020-04-27	Dir Chỉ thị 07/CT-UBND VL	PPC/Vinh Long	71	50
243	2020-03-29	Dir Chỉ thị 03/CT-UBND YB	PPC/Yen Bai	49	51
244	2020-03-31	Dir 02/CT-NHNN	SB	51
245	2020-03-10	Dir 02/2020/CT-CA	SPC	32
246	2020-03-09	Dis 271/UBDT-VPUB	CEMA	1
247	2020-03-10	Dis 280/UBDT-KHTC	CEMA	2			https://thuvienphapluat.vn/cong-van/The-thao-Y-te/Cong-van-79-CV-TW-2020-phong-chong-dich-benh-viem-duong-ho-hap-cap-do-vi-rut-Co-ro-na-gay-ra-433602.aspx			“Secretariat” of Communist Party of Vietnam
248	2020-02-14	Dis 1126/VPCP-KGVX	GO	1
249	2020-02-14	Dis 1145/VPCP-KGVX	GO	2
250	2020-02-15	Dis 1148/VPCP-QHQT	GO	3
251	2020-03-07	Dis 1771/VPCP-KTTH	GO	4
252	2020-03-08	Dis 1774/VPCP-QHQT	GO	5
253	2020-03-09	Dis 1806/VPCP-KTTH	GO	6
254	2020-03-17	Dis 2052/VPCP-KGVX	GO	7
255	2020-03-20	Dis 2129/VPCP-QHQT	GO	8
256	2020-03-20	Dis 2143/VPCP-CN	GO	9
257	2020-03-20	Dis 2149/VPCP-QHĐP	GO	10
258	2020-03-20	Dis 2182/VPCP-KTTH	GO	11
259	2020-03-26	Dis 2324/VPCP-QHQT	GO	12
260	2020-03-27	Dis 2412/VPCP-KGVX	GO	13
261	2020-03-31	Dis 2481/VPCP-CN	GO	14
262	2020-04-02	Dis 2552/VPCP-KSTT	GO	15
263	2020-04-03	Dis 2601/VPCP-KGVX	GO	16
264	2020-04-06	Dis 2673/VPCP-KGVX	GO	17
265	2020-04-08	Dis 2740/VPCP-PL	GO	18
266	2020-04-09	Dis 2769/VPCP-KGVX	GO	19
267	2020-04-10	Dis 2827/VPCP-KTTH	GO	20
268	2020-04-12	Dis 2858/VPCP-NC	GO	21
269	2020-04-13	Dis 2875/VPCP-ĐMDN	GO	22
270	2020-04-13	Dis 2884/VPCP-KGVX	GO	23
271	2020-04-17	Dis 3059/VPCP-CN	GO	24
272	2020-04-21	Dis 3152/VPCP-KGVX	GO	25
273	2020-04-22	Dis 3186/VPCP-NN	GO	26
274	2020-04-22	Dis 3198/VPCP-QHQT	GO	27
275	2020-04-23	Dis 3227/VPCP-KGVX	GO	28
276	2020-04-24	Dis 3255/VPCP-KGVX	GO	29
277	2020-04-25	Dis 3306/VPCP-KGVX	GO	30
278	2020-04-27	Dis 3339/VPCP-V	GO	31
279	2020-04-30	Dis 3438/VPCP-KGVX	GO	32
280	2020-05-04	Dis 3484/VPCP-KGVX	GO	33
281	2020-05-08	Dis 3617/VPCP-KGVX	GO	34
282	2020-05-15	Dis 3819/VPCP-ĐMDN	GO	35
283	2020-05-18	Dis 3887/VPCP-KGVX	GO	36
284	2020-05-18	Dis 3892/VPCP-V	GO	37
285	2020-05-19	Dis 3938/VPCP-CN	GO	38
286	2020-05-20	Dis 3951/VPCP-KSTT	GO	39
287	2020-05-23	Dis 4050/VPCP-CN	GO	40
288	2020-06-02	Dis 4361/VPCP-KGVX	GO	41
289	2020-06-07	Dis 4527/VPCP-KTTH	GO	42
290	2020-06-08	Dis 4548/VPCP-KGVX	GO	43
291	2020-06-08	Dis 4570/VPCP-NN	GO	44
292	2020-06-18	Dis 4557/VPCP-NN	GO	45
293	2020-06-29	Dis 5225/VPCP-ĐMDN	GO	46
294	2020-07-03	Dis 5402/VPCP-KGVX	GO	47
295	2020-07-10	Dis 5608/VPCP-QHĐP	GO	48
296	2020-05-27	Dis 3529/BNN-VP	MARD	1
297	2020-06-11	Dis 3936/BNN-VP	MARD	2
298	2020-02-25	Dis 218/TCLN-CTVN	MARD/..	3
299	2020-03-11	Dis 295/TCLN-VP	MARD/..	4
300	2020-03-12	Dis 308/TCLN-VP	MARD/..	5
301	2020-01-31	Dis Công văn 267/BTTTT-TTCS	MIC	1
302	2020-03-19	Dis 929/BTTTT-THH	MIC	2
303	2020-03-31	Dis 1061/BHXH-PC	MIC	3
304	2020-03-31	Dis 1090/BTTTT-CBC	MIC	4
305	2020-03-31	Dis 1115/BTTTT-BC	MIC	5
306	2020-03-27	Dis 1430/BXD-TTTT	MOC	1
307	2020-03-05	Dis 947/BVHTTDL-TCDL	MOCST	1
308	2020-03-11	Dis 1029/BVHTTDL-VHCS	MOCST	2
309	2020-03-25	Dis 1231/BVHTTDL-TCDL	MOCST	3
310	2020-03-30	Dis 1292/BVHTTDL-TCDL	MOCST	4
311	2020-04-03	Dis 1358/BVHTTDL-VHCS	MOCST	5
312	2020-04-06	Dis 1368/BVHTTDL-ĐT	MOCST	6
313	2020-04-09	Dis 1399/BVHTTDL-TCDL	MOCST	7
314	2020-04-14	Dis 1435/BVHTTDL-VHCS	MOCST	8
315	2020-04-28	Dis 1604/BVHTTDL-TV	MOCST	9
316	2020-02-13	Dis 406/BGDĐT-GDTC	MOET	1
317	2020-02-14	Dis 431/BGDĐT-GDTC	MOET	2
318	2020-02-14	Dis 432/BGDĐT-GDTC	MOET	3
319	2020-02-22	Dis 509/BGDĐT-GDTrH	MOET	4
320	2020-02-25	Dis 550/BGDĐT-GDTC	MOET	5
321	2020-02-27	Dis 586/BGDĐT-GDTrH	MOET	6
322	2020-02-27	Dis 630/GDĐT-VP	MOET	7
323	2020-03-04	Dis 696/BGDĐT-GDTC	MOET	8
324	2020-03-06	Dis 748/GDĐT-CTTT	MOET	9
325	2020-03-10	Dis 757/BGDĐT-VP	MOET	10
326	2020-03-11	Dis 771/BGDĐT-HTQT	MOET	11
327	2020-03-12	Dis 793/BGDĐT-GDTrH	MOET	12
328	2020-03-13	Dis 795/BGDĐT-GDĐH	MOET	13
329	2020-03-13	Dis 803/BGDĐT-GDTrH	MOET	14
330	2020-03-18	Dis 871/BGDĐT-KHTC	MOET	15
331	2020-03-20	Dis 944/BGDĐT-GDĐH	MOET	16
332	2020-03-20	Dis 969/BGDĐT-CNTT	MOET	17
333	2020-03-23	Dis 988/BGDĐT-GDĐH	MOET	18
334	2020-03-25	Dis 1061/BGDĐT-GDTrH	MOET	19
335	2020-03-27	Dis 953/GDĐT-CTTT	MOET	20
336	2020-03-27	Dis 960/SGDĐT-VP	MOET	21
337	2020-03-30	Dis 1113/BGDĐT-GDTrH	MOET	22
338	2020-03-31	Dis 1125/BGDĐT-GDTH	MOET	23
339	2020-04-06	Dis 1175/BGDĐT-GDTX	MOET	24
340	2020-04-08	Dis 1201/BGDĐT-GDTrH	MOET	25
341	2020-04-13	Dis 1247/BGDĐT-GDCTHSSV	MOET	26
342	2020-04-14	Dis 1104/GDDT-KHTC	MOET	27
343	2020-04-15	Dis 1293/BGDĐT-GDĐH	MOET	28
344	2020-04-21	Dis 1154/GDĐT-TrH	MOET	29
345	2020-04-22	Dis 1360/BGDĐT-GDTrH	MOET	30
346	2020-04-22	Dis 1366/BGDĐT-NGCBQLGD	MOET	31
347	2020-04-23	Dis 1398/BGDĐT-GDTC	MOET	32
348	2020-04-28	Dis 1467/BGDĐT-GDTC	MOET	33
349	2020-04-28	Dis 1468/BGDĐT-GDTX	MOET	34
350	2020-04-29	Dis 1487/BGDĐT-GDCTHSSV	MOET	35
351	2020-04-29	Dis 1488/BGDĐT-GDCTHSSV	MOET	36
352	2020-05-05	Dis 1569/BGDĐT-QLCL	MOET	37
353	2020-05-07	Dis 1583/BGDĐT-GDTC	MOET	38
354	2020-05-08	Dis 1595/BGDĐT-NGCBQLGD	MOET	39
355	2020-05-11	Dis 1297/GDĐT-CTTT	MOET	40
356	2020-05-11	Dis 1620/BGDĐT-KHTC	MOET	41
357	2020-06-03	Dis 1950/BGDĐT-KHCNMT	MOET	42
358	2020-06-12	Dis 2110/BGDĐT-GDCTHSSV	MOET	43
359	2020-07-15	Dis 2582/BGDĐT-GDĐH	MOET	44
360	2020-02-21	Dis 345/TCGDNN-ĐTCQ	MOET/..	45
361	2020-02-28	Dis 423/TCGDNN-HSSV	MOET/..	46
362	2020-03-16	Dis 577/TCGDNN-HSSV	MOET/..	47
363	2020-03-17	Dis 587/TCGDNN-ĐTCQ	MOET/..	48
364	2020-01-30	Dis 149/TCGDNN-HSSV	MOET/..	49
365	2020-01-30	Dis 300/SGDĐT-CTTT	MOET/..	50
366	2020-03-31	Dis 724/TCGDNN-HSSV	MOET/..	51
367	2020-04-24	Dis 419/SGDĐT-VP BG	MOET/BGDOET	52
368	2020-02-21	Dis 548/SGDĐT-CTTT	MOET/HCMCDOET	53
369	2020-02-27	Dis 642/GDĐT-KHTC	MOET/HCMCDOET	54
370	2020-02-28	Dis 616/SGDĐT-CTTT	MOET/HCMCDOET	55
371	2020-03-19	Dis 877/GDĐT-VP	MOET/HCMCDOET	56
372	2020-05-08	Dis 1296/GDĐT-VP	MOET/HCMCDOET	57
373	2020-05-12	Dis 1307/GDĐT-MN	MOET/HCMCDOET	58
374	2020-05-19	Dis 1524/SGDĐT-QLT	MOET/HCMCDOET	59
375	2020-05-26	Dis 1498/GDĐT-CTTT	MOET/HCMCDOET	60
376	2020-06-10	Dis 1726/GDĐT-TC	MOET/HCMCDOET	61
377	2020-05-27	Dis 1628/SGDĐT-CTTT	MOET/HN DOET	62
378	2020-03-20	Dis 856/SGDĐT-CTTT	MOET/HN DOET	63
379	2020-04-17	Dis 1193/SGDĐT-CTTT	MOET/HN DOET	64
380	2020-05-06	Dis 1362/SGDĐT-CTTT	MOET/HN DOET	65
381	2020-05-06	Dis 1363/SGDĐT-QLT	MOET/HN DOET	66
382	2020-03-06	Dis 749/GDĐT-VP	MOET/HN DOET	67
383	2020-03-06	Dis 679/SGDĐT-CTTT	MOET/HNDOET	68
384	2020-03-07	Dis 689/SGDĐT-VP	MOET/HNDOET	69
385	2020-03-13	Dis 769/SGDĐT-GDPT	MOET/HNDOET	70
386	2020-03-13	Dis 779/SGDĐT-CTTT	MOET/HNDOET	71
387	2020-03-17	Dis 809/SGDĐT-GDPT	MOET/HNDOET	72
388	2020-03-20	Dis 862/SGDĐT-VP	MOET/HNDOET	73
389	2020-03-25	Dis 925/SGDĐT-CTTT	MOET/HNDOET	74
390	2020-04-03	Dis 1074/SGDĐT-VP	MOET/HNDOET	75
391	2020-04-11	Dis 1130/SGDĐT-CTTT	MOET/HNDOET	76
392	2020-04-16	Dis 1187/SGDĐT-VP	MOET/HNDOET	77
393	2020-04-29	Dis 1341/SGDĐT-VP	MOET/HNDOET	78
394	2020-05-07	Dis 1378/SGDĐT-CTTT	MOET/HNDOET	79
395	2020-02-15	Dis 1074/BTC-HCSN	MOF	1
396	2020-03-09	Dis 1133/BYT-MT	MOF	2
397	2020-03-27	Dis 1307/TCT-CS	MOF	3
398	2020-03-30	Dis 3685/BTC-TCNH	MOF	4
399	2020-03-31	Dis 2135/TCHQ-VP	MOF	5
400	2020-04-03	Dis 3913/BTC-QLCS	MOF	6
401	2020-04-04	Dis 3960/BTC-VP	MOF	7
402	2020-04-29	Dis 5310/BTC-TCT	MOF	8
403	2020-05-20	Dis 5977/BTC-TCT	MOF	9
404	2020-05-29	Dis 6399/BTC-CST	MOF	10
405	2020-03-03	Dis 896/TCT-DNNCN	MOF/..	11
406	2020-03-03	Dis 897/TCT-QLN	MOF/..	12
407	2020-03-09	Dis 1431/TCHQ-GSQL	MOF/..	13
408	2020-03-12	Dis 1525/TCHQ-GSQL	MOF/..	14
409	2020-03-18	Dis 1723/TCHQ-GSQL	MOF/..	15
410	2020-03-25	Dis 1959/TCHQ-TXNK	MOF/..	16
411	2020-03-25	Dis 1966/TCHQ-GSQL	MOF/..	17
412	2020-03-27	Dis 1306/TCT-DNNCN	MOF/..	18
413	2020-03-27	Dis 15505/CT-TTHT	MOF/..	19
414	2020-03-27	Dis 2012/TCHQ-GSQL	MOF/..	20
415	2020-01-30	Dis 571/TCHQ-TVQT	MOF/..	21
416	2020-04-01	Dis 2144/TCHQ-GSQL	MOF/..	22
417	2020-04-01	Dis 316/THTK-HTKT	MOF/..	23
418	2020-04-16	Dis 2425/TCHQ-GSQL	MOF/..	24		Ngang Bộ (tuy nhiên là thay mặt Bộ Chính trị) https://vi.wikipedia.org/wiki/Nh%C3%A0_n%C6%B0%E1%BB%9Bc_C%E1%BB%99ng_h%C3%B2a_x%C3%A3_h%E1%BB%99i_ch%E1%BB%A7_ngh%C4%A9a_Vi%E1%BB%87t_Nam	http://danvan.vn/Home/Van-ban/Dang-Nha-nuoc/11588/Thong-bao-ket-luan-cua-Bo-Chinh-tri-ve-cong-tac-phong-chong-dich-benh-Covid-19		Văn phòng Trung ương Đảng có công văn số 11809-CV/VPTW gửi các cơ quan thông tấn, báo chí về việc công bố Thông báo kết luận của Bộ Chính trị về công tác phòng, chống dịch bệnh Covid-19 (số 172-TB/TW, ngày 21-3-2020)
419	2020-04-23	Dis 2598/TCHQ-GSQL	MOF/..	25
420	2020-04-24	Dis 2631/TCHQ-GSQL	MOF/..	26
421	2020-04-28	Dis 2759/TCHQ-GSQL	MOF/..	27
422	2020-04-29	Dis 2801/TCHQ-VP	MOF/..	28
423	2020-04-29	Dis 2848/TCHQ-GSQL	MOF/..	29
424	2020-05-07	Dis 2968/TCHQ-GSQL	MOF/..	30
425	2020-05-07	Dis 2973/TCHQ-GSQL	MOF/..	31
426	2020-05-12	Dis 3057/TCHQ-VP	MOF/..	32
427	2020-05-19	Dis 2058/TCT-CS	MOF/..	33
428	2020-06-05	Dis 3694/TCHQ-TXNK	MOF/..	34
429	2020-06-11	Dis 3874/TCHQ-GSQL	MOF/..	35
430	2020-06-15	Dis 3696/TCHQ-TXNK	MOF/..	36
431	2020-06-19	Dis 4140/TCHQ-TXNK	MOF/..	37
432	2020-06-30	Dis 4397/TCHQ-GSQL	MOF/..	38
433	2020-03-27	Dis 3261/CT-KK	MOF/../..	39
434	2020-06-01	Dis 44403/CT-TTHT	MOF/../..	40
435	2020-02-14	Dis 5524/CT-TTHT	MOF/HN… of MOF	41
436	2020-03-31	Dis 1125/BNG-UBBG	MOFA	1
437	2020-04-28	Dis 1473/BNG-UBBG	MOFA	2
438	2020-05-05	Dis 1536/BNG-UBBG	MOFA	3
439	2020-01-17	Dis 62/KCB-NV	MOH	1
440	2020-02-13	Dis 643/BYT-TT	MOH	2
441	2020-02-13	Dis 647/BYT-TB	MOH	3
442	2020-02-18	Dis 742/BYT-DP	MOH	4
443	2020-02-21	Dis 823/BYT-TT	MOH	5
444	2020-02-21	Dis 829/BYT-MT	MOH	6
445	2020-02-23	Dis 839/BYT-DP	MOH	7
446	2020-02-24	Dis 865/BYT-DP	MOH	8
447	2020-02-24	Dis 868/BYT-DP	MOH	9
448	2020-02-26	Dis 912/BYT-KCB	MOH	10
449	2020-02-26	Dis 914/BYT-MT	MOH	11
450	2020-02-28	Dis 987/BYT-DP	MOH	12
451	2020-02-29	Dis 991/BYT-DP	MOH	13
452	2020-03-03	Dis 1030/BYT-KH	MOH	14
453	2020-03-05	Dis 1097/BYT-DP	MOH	15
454	2020-03-06	Dis 1119/BYT-DP	MOH	16
455	2020-03-13	Dis 1244/BYT-MT	MOH	17
456	2020-03-14	Dis 1270/BYT-CNTT	MOH	18
457	2020-03-14	Dis 1271/BYT-DP	MOH	19
458	2020-03-17	Dis 1306/BYT-YDCT	MOH	20
459	2020-03-17	Dis 1332/BYT-VPB1	MOH	21
460	2020-03-17	Dis 1338/CV-BCĐ	MOH	22
461	2020-03-18	Dis 1357/BYT-MT	MOH	23
462	2020-03-18	Dis 1360/BYT-MT	MOH	24
463	2020-03-18	Dis 1364/BYT-MT	MOH	25
464	2020-03-19	Dis 1394/BYT-KCB	MOH	26
465	2020-03-19	Dis 1417/BYT-TB	MOH	27
466	2020-03-20	Dis 1422/BYT-CNTT	MOH	28
467	2020-03-20	Dis 1435/BYT-TT	MOH	29
468	2020-03-20	Dis 1441/BYT-MT	MOH	30
469	2020-03-20	Dis 1445/BYT-KCB	MOH	31
470	2020-03-20	Dis 1461/BYT-MT	MOH	32
471	2020-03-23	Dis 2780/QLD-KD	MOH	33
472	2020-03-24	Dis 1519/BYT-MT	MOH	34
473	2020-03-25	Dis 1560/BYT-MT	MOH	35
474	2020-03-25	Dis 1563/BYT-AIDS	MOH	36
475	2020-03-25	Dis 1592/BYT-TB-CT	MOH	37
476	2020-03-27	Dis 1654/BYT-KH	MOH	38
477	2020-03-27	Dis 1657/BYT-TB	MOH	39
478	2020-03-27	Dis 1658/BYT-TB-CT	MOH	40
479	2020-03-27	Dis 297/TTrB-P1	MOH	41
480	2020-03-30	Dis 1734/BYT-MT	MOH	42
481	2020-03-30	Dis 1761/BYT-KCB	MOH	43
482	2020-03-31	Dis 1769/BYT-KH	MOH	44
483	2020-03-31	Dis 1770/BYT-KH-TC	MOH	45
484	2020-04-03	Dis 1850/BYT-DP	MOH	46
485	2020-04-03	Dis 1853/BYT-DP	MOH	47
486	2020-04-06	Dis 1908/BYT-TB	MOH	48
487	2020-04-07	Dis 2507/BYT-TB-CT	MOH	49
488	2020-04-10	Dis 2004/BYT-KH	MOH	50
489	2020-04-11	Dis 2018/BYT-TB	MOH	51
490	2020-04-13	Dis 2063/BYT-TB	MOH	52
491	2020-04-17	Dis 2146/BYT-BH	MOH	53
492	2020-04-21	Dis 2234/BYT-MT	MOH	54
493	2020-04-22	Dis 2251/BYT-DP	MOH	55
494	2020-04-24	Dis 2276/BYT-BH	MOH	56
495	2020-04-27	Dis 2329/BYT-CNTT	MOH	57
496	2020-04-28	Dis 2352/BYT-QLD	MOH	58
497	2020-04-30	Dis 2416/BYT-CNTT	MOH	59
498	2020-05-01	Dis 3458/VPCP-ĐMDN	MOH	60
499	2020-05-06	Dis 2472/BYT-DP	MOH	61
500	2020-05-11	Dis 2560/BYT-TB-CT	MOH	62
501	2020-02-12	Dis 1377/QLD-CL	MOH/..	63
502	2020-02-14	Dis 1488/QLD-KD	MOH/..	64
503	2020-02-15	Dis 159/KCB-NV	MOH/..	65
504	2020-02-18	Dis 1705/QLD-KD	MOH/..	66
505	2020-02-19	Dis 1710/QLD-KD	MOH/..	67
506	2020-02-21	Dis 166/DP-DT	MOH/..	68
507	2020-02-28	Dis 126/KCB-NV	MOH/..	69
508	2020-03-01	Dis 476/MT-VP	MOH/..	70
509	2020-03-03	Dis 229/KCB-NV	MOH/..	71
510	2020-03-06	Dis 2079/QLD-KD	MOH/..	72
511	2020-03-11	Dis 188/KCB-NV	MOH/..	73
512	2020-03-17	Dis 2503/QLD-KD	MOH/..	74
513	2020-03-17	Dis 2507/QLD-KD	MOH/..	75
514	2020-03-17	Dis 2510/QLD-KD	MOH/..	76
515	2020-03-20	Dis 338/KCB-NV	MOH/..	77
516	2020-03-23	Dis 2768/QLD-GT	MOH/..	78
517	2020-03-23	Dis 2782/QLD-KD	MOH/..	79
518	2020-03-26	Dis 373/KCB-QLCL&CĐT	MOH/..	80
519	2020-03-27	Dis 178/AIDS-ĐT	MOH/..	81
520	2020-01-30	Dis 372/BYT-DP	MOH/..	82
521	2020-03-31	Dis 190/AIDS-ĐT	MOH/..	83
522	2020-04-01	Dis 3163/QLD-KD	MOH/..	84
523	2020-04-03	Dis 431/KCB-PHCN&GĐ	MOH/..	85
524	2020-04-09	Dis 203/AIDS-DP	MOH/..	86
525	2020-04-10	Dis 3669/QLD-KD	MOH/..	87
526	2020-04-14	Dis 3838/QLD-CL	MOH/..	88
527	2020-04-14	Dis 3847/QLD-GT	MOH/..	89
528	2020-04-15	Dis 4162/QLD-KD	MOH/..	90
529	2020-04-17	Dis 4347/QLD-KD	MOH/..	91
530	2020-04-23	Dis 965/ATTP-NĐTT	MOH/..	92
531	2020-05-05	Dis 5595/QLD-KD	MOH/..	93
532	2020-04-01	Dis 1852/SYT-NVY	MOH/HCMC DOH	94
533	2020-04-06	Dis 1946/SYT-NVY	MOH/HCMC DOH	95
534	2020-03-05	Dis 1156/SYT-NVY	MOH/HCMCDOH	96
535	2020-04-23	Dis 2388/SYT-QLDVYT	MOH/HCMCDOH	97
536	2020-04-10	Dis 152/SYT-NVD	MOH/HNDOH	98
537	2020-04-04	Dis 66/BCĐ-SYT	MOH/NSCPC/ Da Nang	99
538	2020-05-08	Dis 304/TGCP-VP	MOHA/GCRA	1
539	2020-04-03	Dis 1278/SNV-CCHC	MOHA/HCMCDOHA	2
540	2020-04-24	Dis 1062/SNV-CCVC	MOHA/HN DOHA	3
541	2020-03-24	Dis 2101/BCT-XNK	MOIT	1
542	2020-03-28	Dis 2237/BCT-XNK	MOIT	2
543	2020-04-09	Dis 2491/BCT-ĐL	MOIT	3
544	2020-04-09	Dis 2532/BCT-XNK	MOIT	4
545	2020-04-14	Dis 2632/BCT-XNK	MOIT	5
546	2020-04-16	Dis 2698/BCT-ĐTĐL	MOIT	6
547	2020-05-04	Dis 3128/BCT-XNK	MOIT	7
548	2020-03-07	Dis 430/TCQLTT-CNV	MOIT..	8
549	2020-03-27	Dis 620/TCQLTT-TTKT	MOIT..	9
550	2020-05-05	Dis 915/TCQLTT-CNV	MOIT/..	10
551	2020-03-31	Dis 1962/SCT-QLTM	MOIT/HCMCDOIT	11
552	2020-03-09	Dis 795/BTP-VP	MOJ	1
553	2020-03-31	Dis 1185/BTP-VP	MOJ	2
554	2020-04-03	Dis 1221/BTP-PLHSHC	MOJ	3
555	2020-04-16	Dis 1401/BTP-VP	MOJ	4
556	2020-04-22	Dis 1456/BTP-PBGDPL	MOJ	5
557	2020-05-17	Dis 958/BTP-QLXLVPHC&TDTHPL	MOJ	6
558	2020-05-21	Dis 1839/BTP-KHTC	MOJ	7
559	2020-06-16	Dis 2168/BTP-KHTC	MOJ	8
560	2020-03-16	Dis 222/HTQTCT-HT	MOJ/..	9
561	2020-04-14	Dis 448/STP-XDKT&TDTHPL	MOJ/AGDOJ	10
562	2020-04-10	Dis 925/STP-PBGDPL	MOJ/DOJ HN	11
563	2020-02-25	Dis 633/TB-LĐTBXH	MOLISA	1
564	2020-03-08	Dis 782/LĐTBXH-VP	MOLISA	2
565	2020-03-09	Dis 797/LĐTBXH-BHXH	MOLISA	3
566	2020-03-10	Dis 818/LĐTBXH-VP	MOLISA	4
567	2020-03-14	Dis 1301/LĐTBXH-TCGDNN	MOLISA	5
568	2020-03-17	Dis 970/LĐTBXH-TTr	MOLISA	6
569	2020-03-20	Dis 560/QLLĐNN-VP	MOLISA	7
570	2020-03-25	Dis 1064/LĐTBXH-QHLĐTL	MOLISA	8
571	2020-03-25	Dis 1074/LĐTBXH-VP	MOLISA	9
572	2020-03-27	Dis 9403/SLĐTBXH-LĐ	MOLISA	10
573	2020-03-29	Dis 1108/LĐTBXH-VP	MOLISA	11
574	2020-03-31	Dis 1147/LĐTBXH-VP	MOLISA	12
575	2020-04-16	Dis 1185/SLĐTBXH-VLATLĐ	MOLISA	13
576	2020-04-27	Dis 1443/LĐTBXH-BHXH	MOLISA	14
577	2020-05-04	Dis 1511/LĐTBXH-BHXH	MOLISA	15
578	2020-05-15	Dis 1673/LĐTBXH-TCGDNN	MOLISA	16
579	2020-06-02	Dis 1945/LĐTBXH-QLLĐNN	MOLISA	17
580	2020-06-12	Dis 2114/LĐTBXH-TTr	MOLISA	18
581	2020-03-26	Dis 134/BTXH-YTLĐXH	MOLISA/..	19
582	2020-03-26	Dis 600/QLLĐNN-VP	MOLISA/..	20
583	2020-04-03	Dis 670/QLLĐNN-VP	MOLISA/..	21
584	2020-05-08	Dis 856/QLLĐNN-VP	MOLISA/..	22
585	2020-04-29	Dis 1325/HD – SLĐTBXH HN	MOLISA/..DOLISA HN	23
586	2020-05-29	Dis 13413/SLĐTBXH-VLATLĐ	MOLISA/DOLISA	24
587	2020-06-22	Dis 15288/SLĐTBXH-LĐ	MOLISA/HCMC DOLISA	25
588	2020-04-01	Dis 9739/SLĐTBXH-LĐ	MOLISA/HCMCDOLISA	26
589	2020-02-14	Dis 676/BTNMT-TCMT	MONRE	1
590	2020-04-01	Dis 1703/BTNMT-TCMT	MONRE	2
591	2020-03-16	Dis 2296/BGTVT-VT	MOT	1
592	2020-03-17	Dis 2364/BGTVT-VT	MOT	2
593	2020-03-21	Dis 2594/BGTVT-CYT	MOT	3
594	2020-03-21	Dis 2595/BGTVT-VT	MOT	4
595	2020-03-24	Dis 2686/BGTVT-BCĐ	MOT	5
596	2020-03-25	Dis 2780/BGTVT-VT	MOT	6
597	2020-03-27	Dis 3713/SGTVT-VTĐB	MOT	7
598	2020-03-29	Dis 2915/BGTVT-VT	MOT	8
599	2020-03-29	Dis 2917/BGTVT-VT	MOT	9
600	2020-03-31	Dis 1142/CHHVN-PC	MOT	10
601	2020-03-31	Dis 2991/BGTVT-VT	MOT	11
602	2020-03-31	Dis 3010/BGTVT-VT	MOT	12
603	2020-03-31	Dis 3053/BGTVT-VP	MOT	13
604	2020-03-31	Dis 3064/BGTVT-VT	MOT	14
605	2020-03-31	Dis 3065/BGTVT-VT	MOT	15
606	2020-04-01	Dis 3095/BGTVT-VT	MOT	16
607	2020-04-14	Dis 1268/BGDĐT-GDMN	MOT	17
608	2020-04-15	Dis 1298/CHHVN-VTDVHH	MOT	18
609	2020-04-15	Dis 3608/BGTVT-VT	MOT	19
610	2020-04-16	Dis 3655/BGTVT-VT	MOT	20
611	2020-04-22	Dis 3863/BGTVT-CYT	MOT	21
612	2020-04-22	Dis 3864/BGTVT-VT	MOT	22
613	2020-04-28	Dis 4101/BGTVT-CYT	MOT	23
614	2020-04-28	Dis 4103/BGTVT-VT	MOT	24
615	2020-04-29	Dis 4145/BGTVT-CYT	MOT	25
616	2020-04-29	Dis 4157/BGTVT-CYT	MOT	26
617	2020-05-06	Dis 4306/BGTVT-CYT	MOT	27
618	2020-05-07	Dis 4393/BGTVT-VT	MOT	28
619	2020-05-14	Dis 4619/BGTVT-VT	MOT	29
620	2020-06-17	Dis 202-CV/BCSĐ BGTVT	MOT	30
621	2020-06-25	Dis 6167/BGTVT-CYT	MOT	31
622	2020-02-07	Dis 438/CHHVN-VTDVHH	MOT/..	32
623	2020-03-13	Dis 877/CHHVN-VTDVHH	MOT/..	33
624	2020-03-18	Dis 1696/TCHQ-GSQL	MOT/..	34
625	2020-03-30	Dis 1878/TCĐBVN-VT	MOT/..	35
626	2020-04-06	Dis 1166/CHHVN-VTDVHH	MOT/..	36			V/v tiếp tục thực hiện việc rà soát và quản lý người có nguy cơ với dịch COVID-19
627	2020-04-17	Dis 1337/CHHVN-VTDVHH	MOT/..	37
628	2020-04-22	Dis 3837/BGTVT-BCĐ	MOT/..	38
629	2020-04-25	Dis 1625/CHK-VTHK	MOT/..	39
630	2020-04-29	Dis 1494/CHHVN-VTDVHH	MOT/..	40
631	2020-05-08	Dis 1595/CHHVN-VTDVHH	MOT/..	41
632	2020-06-09	Dis 3776/TCHQ-GSQL	MOT/..	42		Về việc thống nhất cho học sinh, học viên, sinh viên đi học trở lại sau thời gian nghỉ để phòng, chống dịch bệnh Covid.
633	2020-04-23	Dis 2599/SGTVT-QLVT	MOT/DOT HN	43
634	2020-04-23	Dis 4796/SGTVT-VTĐB	MOT/HCMCDOT	44
635	2020-04-22	Dis 2599/SGTVT-QLVT	MOT/HNDOT	45
636	2020-04-05	Dis 140/UBATGTQG	MOT/NTSC	46
637	2020-03-09	Dis 1496/BKHĐT-TH	MPI	1
638	2020-04-06	Dis 1138/UBND-KH&ĐT	MPI/..	2
639	2020-02-27	Dis 953/CV-BCĐ	NSCPC	1
640	2020-03-07	Dis 1120/CV-BCĐ	NSCPC	2
641	2020-03-09	Dis 1126/CV-BCĐ	NSCPC	3
642	2020-03-10	Dis 1138/BCĐQG năm	NSCPC	4
643	2020-03-11	Dis 1204/CV-BCĐ	NSCPC	5
644	2020-03-14	Dis 1269/CV-BCĐ	NSCPC	6
645	2020-03-14	Dis 1272/CV-BCĐ	NSCPC	7
646	2020-03-19	Dis 1385/BCĐQG	NSCPC	8
647	2020-03-19	Dis 1386/BCĐQG	NSCPC	9
648	2020-03-20	Dis 1436/CV-BCĐ	NSCPC	10
649	2020-03-20	Dis 1440/CV-BCĐ	NSCPC	11		Chỉ đạo tiếp tục tăng cường phòng, chống dịch bệnh COVID-19 trong tình hình mới.
650	2020-03-20	Dis 1459/CV-BCĐ	NSCPC	12
651	2020-03-24	Dis 1538/CV-BCĐ	NSCPC	13
652	2020-03-24	Dis 1540/CV-BCĐ	NSCPC	14
653	2020-03-24	Dis 1542/CV-BCĐ	NSCPC	15
654	2020-03-24	Dis 1545/CV-BCĐ	NSCPC	16
655	2020-03-24	Dis 1546/CV-BCĐ	NSCPC	17
656	2020-03-25	Dis 1561/CV-BCĐ	NSCPC	18
657	2020-03-29	Dis 1727/CV-BCĐ	NSCPC	19
658	2020-03-30	Dis 1729/CV-BCĐQG	NSCPC	20
659	2020-03-30	Dis 1738/CV-BCĐ	NSCPC	21
660	2020-03-31	Dis 1782/CĐ-BCĐ	NSCPC	22
661	2020-04-01	Dis 1807/CV-BCĐ	NSCPC	23
662	2020-04-01	Dis 1811/CV-BCĐ	NSCPC	24
663	2020-04-06	Dis 1905/CV-BCĐ	NSCPC	25
664	2020-04-09	Dis 1983/CV-BCĐ	NSCPC	26
665	2020-04-10	Dis 2002/CV-BCĐ	NSCPC	27
666	2020-04-24	Dis 2299/CV-BCĐQG	NSCPC	28
667	2020-05-06	Dis 2473/CV-BCĐ	NSCPC	29
668	2020-05-15	Dis 2676/CV-BCĐQG	NSCPC	30
669	2020-05-23	Dis 2848/CV-BCĐ	NSCPC	31
670	2020-05-31	Dis 2982/CV-BCĐ	NSCPC	32
671	2020-06-23	Dis 2847/CV-BCĐ	NSCPC	33
672	2020-07-06	Dis 3629/CV-BCĐQG	NSCPC	34
673	2020-02-14	Dis 494/UBND-KGVX	PPC/Hanoi	1	1
674	2020-02-21	Dis 575/UBND-KGVX	PPC/Hanoi	2
675	2020-02-28	Dis 660/UBND-KGVX	PPC/Hanoi	3
676	2020-03-07	Dis 778/UBND-KGVX	PPC/Hanoi	4
677	2020-03-12	Dis 854/UBND-KGVX	PPC/Hanoi	5
678	2020-03-13	Dis 871/UBND-KT	PPC/Hanoi	6
679	2020-03-19	Dis 939/UBND-KGVX	PPC/Hanoi	7
680	2020-03-21	Dis 948/UBND-KGVX	PPC/Hanoi	8
681	2020-03-24	Dis 1000/UBND-KGVX	PPC/Hanoi	9
682	2020-03-24	Dis 1001/UBND-KGVX	PPC/Hanoi	10
683	2020-03-27	Dis 1039/UBND-NC	PPC/Hanoi	11
684	2020-03-27	Dis 1047/UBND-KGVX	PPC/Hanoi	12
685	2020-04-03	Dis 1123/UBND-KGVX	PPC/Hanoi	13
686	2020-04-15	Dis 1351/UBND-KGVX	PPC/Hanoi	14
687	2020-04-16	Dis 1371/UBND-KGVX	PPC/Hanoi	15
688	2020-04-20	Dis 1402/UBND-ĐT	PPC/Hanoi	16
689	2020-04-24	Dis 1533/UBND-ĐT	PPC/Hanoi	17			Chủ tịch UBND tỉnh Bắc Giang chỉ đạo UBND các huyện, thành phố thực hiện tiếp nhận, quản lý, sử dụng nguồn đóng góp, ủng hộ phòng chống dịch Covid-19 trên địa bàn tỉnh.
690	2020-04-29	Dis 1602/UBND-KGVX	PPC/Hanoi	18			Bắc Giang: Từ ngày 4/5 học sinh, sinh viên đi học trở lại
691	2020-05-09	Dis 1724/UBND-KGVX	PPC/Hanoi	19			Về việc thực hiện công tác phòng, chống dịch bệnh COVID-19 tại các cơ sở kinh doanh phục vụ ăn, uống trên địa bàn tỉnh.
692	2020-05-22	Dis 1908/UBND-KGVX	PPC/Hanoi	20
693	2020-05-28	Dis 2015/UBND-KGVX	PPC/Hanoi	21
694	2020-05-29	Dis 2031/UBND-KGVX	PPC/Hanoi	22
695	2020-06-02	Dis 2138/UBND-KT	PPC/Hanoi	23
696	2020-04-15	Dis 437/TTg-CN	PM	1
697	2020-05-26	Dis 622/TTg-KTTH	PM	2
698	2020-05-26	Dis 623/TTg-KTTH	PM	3
699	2020-06-10	Dis 700/TTg-CN	PM	4
700	2020-04-17	Dis 1049/UBND-GTXD	PPC/ Ha Nam	28	2
701	2020-04-14	Dis 448/STP-XDKT&TDTHPL An Giang	PPC/An Giang	29	3
702	2020-04-22	Dis 1701/UBND-KT BG	PPC/Bac Giang	30	4
703	2020-04-23	Dis 1348/UBND-NC BN	PPC/Bac Ninh	31	5
704	2020-04-23	Dis 1337/UBND-XDCB BN	PPC/Bac Ninh	32
705	2020-04-24	Dis 1366/UBND-KGVX BN	PPC/Bac Ninh	33
706	2020-04-24	Dis 1367/UBND-KGVX BN	PPC/Bac Ninh	34
707	2020-04-20	Dis 1895/UBND-KGVX Ben Tre	PPC/Ben Tre	35	6
708	2020-04-23	Dis 1531/UBND-KGVXNV Binh Thuan	PPC/Binh Thuan	36	7
709	2020-04-24	Dis 2967/UBND-VX Binh Thuan	PPC/Binh Thuan	37
710	2020-04-22	Dis 1205 /UBND-KGVX CT	PPC/Can Tho	38	8
711	2020-04-23	Dis 1219/UBND-KT CT	PPC/Can Tho	39
712	2020-03-11	Dis 588/CV-BCĐ	PPC/Cao Bang/NSCPC/CBSCPC	40	9
713	2020-03-20	Dis 695/CV-BCĐ	PPC/Cao Bang/NSCPC/CBSCPC	41
714	2020-04-22	Dis 2655/UBND-VHXH ĐN	PPC/Đà Nẵng	42	10
715	2020-04-29	Dis 2840/UBND-VHXH ĐN	PPC/Đà Nẵng	43
716	2020-04-23	Dis 4694/UBND-KGVX ĐN	PPC/Đồng Nai	44	11
717	2020-04-24	Dis 261/UBND-KT ĐT	PPC/Đồng Tháp	45	12
718	2020-04-28	Dis 281/UBND-KTTH Ha Giang	PPC/Ha Giang	46	13
719	2020-03-16	Dis 1564/UBND-VX1 HT	PPC/Ha Tinh	47	14
720	2020-04-16	Dis 2431/UBND-VX1 HaTinh	PPC/Ha Tinh	48
721	2020-04-21	Dis 1292/UBND-VP Hai Duong	PPC/Hai Duong	49	15
722	2020-04-22	Dis 1312/UBND-VP Hai Duong	PPC/Hai Duong	50
723	2020-04-24	Dis 1359/UBND-VP HD	PPC/Hai Duong	51
724	2020-04-11	Dis 2671/UBND-GT	PPC/Hai Phong	52	16
725	2020-04-15	Dis 2808/UBND-VX	PPC/Hai Phong	53
726	2020-04-10	Dis 2665/UBND-TC HP	PPC/Hai Phong	54
727	2020-04-13	Dis 2698/UBND-NC1 HP	PPC/Hai Phong	55
728	2020-04-21	Dis 2993/UBND-VX HP	PPC/Hai Phong	56
729	2020-04-22	Dis 3024/UBND-VX HP	PPC/Hai Phong	57
730	2020-04-29	Dis 3118/UBND-VX HP	PPC/Hai Phong	58
731	2020-04-09	Dis 1187/UBND-KSTTHC	PPC/Hanoi	59
732	2020-04-09	Dis 1189/UBND-KGVX	PPC/Hanoi	60
733	2020-04-13	Dis 1213/UBND-KT	PPC/Hanoi	61
734	2020-04-14	Dis 1232/UBND-ĐT	PPC/Hanoi	62
735	2020-03-31	Dis 1204/UBND-TH	PPC/HCMC	63	17
736	2020-02-14	Dis 544/UBND-VX	PPC/HCMC	64
737	2020-02-20	Dis 577/UBND-VX	PPC/HCMC	65
738	2020-02-29	Dis 708/UBND-VX	PPC/HCMC	66
739	2020-02-29	Dis 709/UNBD-VX	PPC/HCMC	67
740	2020-03-08	Dis 804/UBND-VX	PPC/HCMC	68
741	2020-03-14	Dis 905/UBND-VX	PPC/HCMC	69
742	2020-03-24	Dis 1049/UBND-TH	PPC/HCMC	70			1	2	3	4	5	6	7	8	9	10	11	12	13	14	15	16	17	18	19	20	21	22	23	24	25	26	27
743	2020-03-27	Dis 1152/UBND-VX	PPC/HCMC	71			SCPV	PM	NSCPC	SPC	SPP	CEMA	GO	SAV	SBV	VGCL	VSS	MARD	MIC	MOC	MOCST	MOET	MOF	MOFA	MOH	MOHA	MOIT	MOJ	MOLISA	MONRE	MOT	MPI	PCCs
744	2020-03-28	Dis 1156/UBND-VX	PPC/HCMC	72			1	4	35	8	1	2	48	1	4	3	27	5	5	1	9	80	40	3	99	3	11	11	26	2	46	2	100	577
745	2020-03-28	Dis 670/BQLATTP-VP	PPC/HCMC	73			577	577	577	577	577	577	577	577	577	577	577	577	577	577	577	577	577	577	577	577	577	577	577	577	577	577	577
746	2020-04-06	Dis 1249/UBND-VX	PPC/HCMC	74			0.17331	0.693241	6.06586	1.38648	0.17331	0.34662	8.31889	0.17331	0.693241	0.519931	4.67938	0.866551	0.866551	0.17331	1.55979	13.8648	6.93241	0.519931	17.1577	0.519931	1.90641	1.90641	4.50607	0.34662	7.97227	0.34662	17.331
747	2020-04-16	Dis 1394/UBND-VX	PPC/HCMC	75
748	2020-04-18	Dis 1420/UBND-VX	PPC/HCMC	76
749	2020-04-21	Dis 1456/UBND-KT	PPC/HCMC	77			SCPV	PM	NSCPC	SPC	SPP	CEMA	GO	SAV	SBV	VGCL	VSS	MARD	MIC	MOC	MOCST	MOET	MOF	MOFA	MOH	MOHA	MOIT	MOJ	MOLISA	MONRE	MOT	MPI	27 PCCs
750	2020-04-21	Dis 1457/UBND-KT	PPC/HCMC	78			0.17331	0.69	6.06586	1.38648	0.17331	0.34662	8.31889	0.17331	0.693241	0.519931	4.67938	0.866551	0.866551	0.17331	1.55979	13.8648	6.93	0.519931	17.1577	0.519931	1.90641	1.90641	4.50607	0.34662	7.97227	0.34662	17.33
751	2020-04-23	Dis 1490/UBND-VX	PPC/HCMC	79
752	2020-04-23	Dis 1491/UBND-VX	PPC/HCMC	80
753	2020-04-23	Dis 823/BQLATTP-QLNĐ	PPC/HCMC	81
754	2020-04-28	Dis 1553/UBND-VX	PPC/HCMC	82
755	2020-04-28	Dis 1556/UBND-VX	PPC/HCMC	83
756	2020-04-29	Dis 1562/UBND-KT	PPC/HCMC	84
757	2020-05-08	Dis 1710/UBND-VX	PPC/HCMC	85
758	2020-05-19	Dis 1717/UBND-VX	PPC/HCMC	86
759	2020-06-11	Dis 2176/UBND-VX	PPC/HCMC	87
760	2020-04-09	Dis 1297/UBND-VX	PPC/HCMC	88
761	2020-04-22	Dis 805/UBND-VX LC	PPC/Lai Chau	89	18
762	2020-04-24	Dis 812/UBND-KTN LC	PPC/Lai Chau	90
763	2020-04-23	Dis 1802/CV-BCĐ LC	PPC/Lao Cai	91	19
764	2020-04-23	Dis 1450/UBND-VXNV NT	PPC/Ninh Thuan	92	20
765	2020-04-24	Dis 1399/VPUB-VXNV Ninh Thuan	PPC/Ninh Thuan	93
766	2020-04-17	Dis 2140/UBND-KGVX Qna	PPC/Quang Nam	94	21
767	2020-04-23	Dis 83/CV-BCĐ QN	PPC/Quang Nam	95
768	2020-04-22	Dis 888/UBND-VP QN	PPC/Quang Ninh	96	22
769	2020-04-23	Dis 997/UBND QN	PPC/Quang Ninh	97
770	2020-04-28	Dis 1088/QĐ-UBND QT	PPC/Quang Tri	98	23
771	2020-04-22	Dis 1440/UBND-KGVX Thai Nguyen	PPC/Thai Nguyen	99	24												7h. % of dispatches
772	2020-04-22	Dis 3409/UBND-GD TTH	PPC/Thua Thien Hue	100	25
773	2020-04-23	Dis 3388/UBND-GD TTH	PPC/Thua Thien Hue	101
774	2020-04-22	Dis 2984/UBND-CN1VP	PPC/Vinh Phuc	102	26
775	2020-04-23	Dis 3012/UBND-CN2 VP	PPC/Vinh Phuc	103
776	2020-04-23	Dis 3016/UBND-VX1 VP	PPC/Vinh Phuc	104
777	2020-04-29	Dis 3193/UBND-VX1 VP	PPC/Vinh Phuc	105
778	2020-04-24	Dis 454/KTNN-TH	SA	1
779	2020-02-24	Dis 1117/NHNN-TD	SB	1
780	2020-03-13	Dis 1680/NHNN-TT	SB	2
781	2020-04-28	Dis 3054/NHNN-TT	SB	3
782	2020-05-08	Dis 3339/NHNN-TTGSNH	SB	4
783	2020-01-29	Dis 79-CV/TW	SCPV	1
784	2020-03-21	Dis 11809-CV/VPTW	SCPV	2
785	2020-03-11	Dis 82/TANDTC-VP	SPC	1
786	2020-03-29	Dis 111/TANDTC-VP	SPC	2
787	2020-03-30	Dis 113/TANDTC-VP	SPC	3
788	2020-03-30	Dis 45/TANDTC-PC	SPC	4
789	2020-03-31	Dis 118/TANDTC-VP	SPC	5
790	2020-04-16	Dis 127/TANDTC-VP	SPC	6
791	2020-04-23	Dis 141A/TANDTC-VP	SPC	7
792	2020-06-25	Dis 101/TANDTC-HTQT	SPC	8
793	2020-04-01	Dis 1359/VKSTC-V8	SPP	1
794	2020-03-05	Dis 211/TLĐ	VGCL	2
795	2020-03-18	Dis 245/TLĐ	VGCL	3
796	2020-03-30	Dis 198/LĐLĐ	VGCL/HN..	553
797	2020-02-13	Dis 422/BHXH-CSXH	VSS	1
798	2020-03-12	Dis 779/BHXH-CNTT	VSS	2
799	2020-03-13	Dis 820/BHXH-VP	VSS	3
800	2020-03-17	Dis 860/BHXH-BT	VSS	4
801	2020-03-19	Dis 899/BHXH-BT	VSS	5
802	2020-03-20	Dis 902/BHXH-CSYT	VSS	6
803	2020-03-23	Dis 553/BHXH-QLT	VSS	7
804	2020-03-25	Dis 972/BHXH-TCKT	VSS	8
805	2020-03-27	Dis 1007/BHXH-TT	VSS	9
806	2020-03-30	Dis 1020/BHXH-TCKT	VSS	10
807	2020-03-31	Dis 1058/BHXH-TCCB	VSS	11
808	2020-04-01	Dis 1068/BHXH-PC	VSS	12
809	2020-04-01	Dis 1071/BHXH-BT	VSS	13
810	2020-04-01	Dis 1072/BHXH-CSYT	VSS	14
811	2020-04-13	Dis 1164/BHXH-CSXH	VSS	15
812	2020-04-16	Dis 1198/BHXH-VP	VSS	16			http://utt.edu.vn/utt/thong-bao/thong-bao-trien-khai-ket-luan-so-77-kltw-ve-chu-truong-khac-phuc-tac-dong-cua-dai-dich-covid-19-de-phuc-hoi-va-phat-trien-kinh-te-dat-nuoc-a12540.html
813	2020-04-20	Dis 1191/BHXH-TT	VSS	17
814	2020-04-27	Dis 1299/BHXH-BT	VSS	18
815	2020-04-28	Dis 906/BHXH-QLT	VSS	19
816	2020-04-29	Dis 1326/BHXH-PC	VSS	20
817	2020-04-29	Dis 923/BHXH-QLT	VSS	21
818	2020-05-06	Dis 1391/BHXH-BT	VSS	22
819	2020-05-29	Dis 1700/BHXH-KHĐT	VSS	23
820	2020-04-14	Dis 537/CNTT-HTA	VSS/..	24
821	2020-04-01	Dis 678/BHXH-QLT	VSS/HCMSS	25
822	2020-04-03	Dis 687/BHXH-GĐ1	VSS/HCMSS	26
							CPTC	PPCs
823	2020-02-03	Gui 120-HD/BTGTW	CPTC				33.3333	66.6667
824	2020-02-25	Gui 875/HD-UBNDQN	PPC/Quang Nam				33.3333	66.6667
825	2020-03-24	Guidance 882/HDLN-BHXH-LDTB&XH-TC	PCC/HN
826	2020-01-31	Pla 51/KH-BGDĐT	MOET	13			MOET		MOH	MONRE	PPCs
827	2020-03-16	Số:492/PA-SYT	MOH/DOH Hậu Giang	73			1		1	1	72	75
828	2020-04-10	Pla 01/KH-BCĐ	MONRE	56			75		75	75	75
829	May	Plan 229/KH-UBND An Giang	PPC/An Giang	67	1		1.33333		1.33333	1.33333	96	100
830	2020-05-01	Pla 67/KH-BND BRVT	PPC/Ba Ria Vung Tau	68	2
831	2020-04-29	Pla 1804/KH-UBND BG	PPC/Bac Giang	65	3		MOET		MOH	MONRE	PPCs
832	2020-02-14	Pla 81/KH-UBNDBK	PPC/Bac Kan	29	4		1.33333		1.33333	1.33333	96
833	2020-03-06	Pla 121/KH-UBND BK	PPC/Bac Kan	35
834	2020-03-27	Pla 154/KH-UBND BK	PPC/Bac Kan	47							7i. % of guidelines
835	2020-04-07	Pla 43/KH-UBNDBL	PPC/Bac Lieu	54	5
836	2020-04-20	Plan 47/KH-UBND Bac Lieu	PPC/Bac Lieu	60
837	2020-02-11	Pla 69/KH-UBNDBN	PPC/Bac Ninh	26	6
838	2020-01-31	Pla 373/KH-UBNDBD	PPC/Binh Duong	12	7
839	2020-02-20	Pla 690/KH-UBNDBD	PPC/Binh Duong	32
840	2020-03-26	Plan 1386/KH-UBND Binh Duong	PPC/Binh Duong	45
841	2020-04-27	Pla /KH-UBND Binh Phuoc	PPC/Binh Phuoc	62	8
842	2020-06-02	Pla 2051/KH-UBNDBT	PPC/Binh Thuan	71	9
843	2020-03-23	Pla 48/KH-UBNDCT	PPC/Can Tho	41	10
844	2020-02-04	Pla 179/KH-UBNDCB	PPC/Cao Bang	21	11
845	2020-04-01	Pla 2779/KH-UBNDĐL	PPC/Dak Lak	52	12
846	2020-05-20	Pla Kế hoạch 252/KH-UBND	PPC/Dak Nong	70	13		7g. % of plans
847	2020-03-18	Pla 1158/QĐ-UBNDĐN	PPC/Dong Nai	39	14
848	2020-03-24	Pla 3113/KH-UBNDĐN	PPC/Dong Nai	43
849	2020-03-27	Pla 3281/KH-UBNDĐN	PPC/Dong Nai	46
850	2020-03-31	Pla Kế hoạch 3515/KH-UBND ĐN	PPC/Dong Nai	51
851	2020-02-03	Pla 25/KH-UBNDĐT	PPC/Dong Thap	19	15
852	2020-03-12	Pla Kế hoạch 70/KH-UBND ĐT	PPC/Dong Thap	38
853	2020-04-16	Pla 90/KH-UBND	PPC/Dong Thap	58
854	2020-03-31	Pla 79/KH-UBNDHG	PPC/Ha Giang	49	16
855	2020-01-31	Pla 23/KH-UBNDHN	PPC/Hanoi	9	17
856	2020-02-12	Pla 33/KH-UBNDHN	PPC/Hanoi	28
857	2020-04-27	Pla /KH-UBND Hau Giang	PPC/Hau Giang	63	18
858	2020-04-21	Pla 1455/KH-UBNDHCMC	PPC/HCMC	61	19
859	2020-04-29	Pla 1221/KH-GDĐT-VP	PPC/HCMC	66
860	2020-04-17	Pla 3711/KH-UBND	PPC/Khanh Hoa	59	20
861	2020-02-06	Pla 200/KH-UBNDLC	PPC/Lai Chau	23	21
862	2020-04-10	Plan 731/KH-UBND Lai Chau	PPC/Lai Chau	57
863	2020-02-05	Pla 590/KH-UBNDLĐ	PPC/Lam Dong	22	22
864	2020-05-05	Pla Kế hoạch 4235/KH-UBND	PPC/Lam Dong	69
865	2020-04-24	AP 4102/CTr-UBND Lâm Đồng	PPC/Lâm Đồng	74
866	2020-01-13	Pla 05/KH-UBNDTLS	PPC/Lang Son	1	23
867	2020-01-24	Pla 19/KH-UBNDTLS	PPC/Lang Son	2
868	2020-02-06	Pla 27/KH-UBNDLS	PPC/Lang Son	24
869	2020-02-20	Pla 31/KH-UBNDLS	PPC/Lang Son	31
870	2020-06-30	AP 07/CTr-UBNDLC	PPC/Lao Cai	75	24
871	2020-01-28	Pla 32/KH-UBNDLC	PPC/Lao Cai	6
872	2020-02-17	Pla 57/KH-UBNDLC	PPC/Lao Cai	30
873	2020-03-06	Pla 82/KH-UBNDLC	PPC/Lao Cai	34
874	2020-06-12	Pla 169/KH-UBND Lao Cai	PPC/Lao Cai	72
875	2020-01-28	Pla 24/KH-UBNDLA	PPC/Long An	5	25
876	2020-02-03	Plan 59/KH-UBNDNA	PPC/Nghe An	20	26
877	2020-03-25	Pla 164/KH-UBND	PPC/Nghe An	44
878	2020-03-31	Pla 179/KH-UBND	PPC/Nghe An	50
879	2020-01-24	Pla 32/KH-UBNDNT	PPC/Ninh Thuan	3	27
880	2020-02-06	Pla 283/KH-UBNDNT	PPC/Ninh Thuan	25
881	2020-04-27	Pla Kế hoạch 1496/KH-UBND NT	PPC/Ninh Thuan	64
882	2020-01-31	Pla 26/KH-UBNDPY	PPC/Phu Yen	11	28
883	2020-04-01	Pla Kế hoạch 73/KH-UBND	PPC/Phu Yen	53
884	2020-04-09	Pla 49/KH-UBNDQN	PPC/Quang Ngai	55	29
885	2020-02-01	Pla 15/KH-UBNDQN	PPC/Quang Ninh	15	30
886	2020-03-03	Pla 45/KH-UBNDQN	PPC/Quang Ninh	33
887	2020-03-09	Pla 46/KH-UBNDQN	PPC/Quang Ninh	36
888	2020-03-23	Pla58/KH-UBNDQN	PPC/Quang Ninh	42
889	2020-01-31	Pla 24/KH-UBNDSL	PPC/Son La	10	31
890	2020-03-27	Pla Kế hoạch 79/KH-UBND	PPC/Son La	48
891	2020-01-27	Pla 157/KH-UBNDTN	PPC/Tay Ninh	4	32
892	2020-01-30	Pla 08/KH-UBNDTB	PPC/Thai Binh	7	33
893	2020-02-01	Pla 19/KH-UBNDTTH	PPC/Thua Thien Hue	17	34
894	2020-02-12	Pla 30/KH-UBNDTTH	PPC/Thua Thien Hue	27
895	2020-02-01	Pla 18/KH-UBNDTG	PPC/Tien Giang	16	35
896	2020-03-10	Pla 16/KH-UBNDTV	PPC/Tra Vinh	37	36
897	2020-02-01	Pla 01/CT-UBNDTQ	PPC/Tuyen Quang	14	37
898	2020-02-03	Pla 11/KH-UBNDTQ	PPC/Tuyen Quang	18
899	2020-01-31	Pla 16/KH-UBNDYB	PPC/Yen Bai	8	38
900	2020-03-21	Pla 69/KH-UBNDYB	PPC/Yen Bai	40
						Action Program
901	2020-02-14	Res 11/NQ-CP	GOV	1		NASC	GOV		PPCs
902	2020-02-28	Res 20/NQ-CP	GOV	2		1	11		15	27
903	2020-03-10	Res 28/NQ-CP	GOV	3		27	27		27	27
904	2020-03-29	Res 37/NQ-CP	GOV	4		3.7037	40.7407		55.5556	100
905	2020-04-09	Res 41/NQ-CP	GOV	5
906	2020-04-09	Res 42/NQ-CP	GOV	6		NASC	GOV		PPCs
907	2020-04-29	Res 60/NQ-CP	GOV	7		3.7037	40.7407		55.5556
908	2020-05-14	Res 70/NQ-CP	GOV	8
909	2020-05-29	Res 84/NQ-CP	GOV	9							7b. % of resolutions
910	2020-06-11	Res 91/NQ-CP	GOV	10
911	2020-06-11	Res 93/NQ-CP	GOV	11
912	2020-05-05	Res 936/NQ-UBTVQH14	NASC
913	2020-05-15	Res 01/2020/NQ-HĐND	PPC/ Hanoi city	1	1
914	2020-04-20	Res 03/NQ-HĐNDBRVT	PPC/Ba Ria - Vung Tau	2	2
915	2020-04-08	Res 03/NQ-HĐND Ca Mau	PPC/Ca Mau	3	3
916	2020-02-28	Res 05/2020/NQ-HĐND Ha Giang	PPC/Ha Giang	4	4
917	2020-03-24	Res 198/2020/NQ-HĐND Ha Tinh	PPC/Ha Tinh	5	5
918	2020-04-17	Res 209/2020/NQ-HĐNDHT	PPC/Ha Tinh	6
919	2020-03-12	Res 11/2020/NQ-HĐND Hai Phong	PPC/Hai Phong	7	6
920	2020-03-27	Res 02/2020/NQ-HĐND HCMC	PPC/HCMC	8	7
921	2020-04-17	Res 14/NQ-HĐNDKT	PPC/Kon Tum	9	8
922	2020-05-27	Res 12/2020/NQ-HĐND Ninh Binh	PPC/Ninh Binh	10	9
923	2020-06-05	Res 64/2020/NQ-HĐND Quang Binh	PPC/Quang Binh	11	10
924	2020-03-31	Res 245/2020/NQ-HĐND Quang Ninh	PPC/Quang Ninh	12
925	2020-03-27	Res 02/2020/NQ-HĐNDSoc Trang	PPC/Soc Trang	13	11
926	2020-04-14	Res 13/2020/NQ-HĐNDYB	PPC/Yen Bai	14	12																1	2	3	4	5	6	7	8	9	10	11	12	13	14	15	16	17	18	19	20	21	22	23	24	25	26	27	28	29
927	2020-02-12	Res 01/2020/NQ-HĐNDVP	PPC/Vinh Phuc	15																	NASC (1)	GOV (11)	PM (24)	SCPV (2)	CPTC (1)	NSCPC (40)	SPC (9)	SPP (2)	CEMA (2)	GO (72)	SAV (3)	SBV (11)	VGCL (3)	VSS (27)	MARD (5)	MIC (8)	MND (2)	MOC (3)	MOCST (13)	MOET (85)	MOF (50)	MOFA (4)	MOH (138)	MOHA (3)	MOIT (16)	MOJ (14)	MOLISA (29)	MONRE (4)	MOST (8)
928	2020-01-29	Tel 389/CĐ-BVHTTDL	MOCST	1		PM	NSCPC		SAV	SBV	MONCST	MOET	MOF	MOFA	MOH	MOLISA	MOT	PPCs
929	2020-01-31	Tel 393/CĐ-BVHTTDL	MOCST	2		4	1		2	3	3	1	1	1	2	2	3	9	32
930	2020-02-03	Tel 396/CĐ-BVHTTDL	MOCST	3		32	32		32	32	32	32	32	32	32	32	32	32
931	2020-01-28	Tel 43/CĐ-BGDĐT	MOET	4		12.5	3.125		6.25	9.375	9.375	3.125	3.125	3.125	6.25	6.25	9.375	28.125
932	2020-01-30	Tel 02/CĐ-TCT	MOF/..	5																	1	2	3	4	5	6	7	8	9	10	11	12	13	14	15	16	17	18	19	20	21	22	23	24	25	26	27	28	29
933	2020-04-03	Tel 247/2020/TLSQ.NN	MOFA/CGV	6																	NASC	GOV	PM	SCPV	CPTC	NSCPC	SPC	SPP	CEMA	GO	SAV	SBV	VGCL	VSS	MARD	MIC	MND	MOC	MOCST	MOET	MOF	MOFA	MOH	MOHA	MOIT	MOJ	MOLISA	MONRE	MOST
934	2020-01-24	Tel 88/CĐ-BYT	MOH	7	Issued by	PM	NSCPC		SAV	SBV	MOCST	MOET	MOF	MOFA	MOH	MOLISA	MOT	PPCs			NASC	GOV	PM	SCPV	CPTC	NSCPC	SPC	SPP	CEMA	GO	SAV
935	2020-02-06	Tel 161/CĐ-BYT	MOH	8	%	12.5	3.125		6.25	9.375	9.375	3.125	3.125	3.125	6.25	6.25	9.375	28.125	100
936	2020-02-02	Tel 01/CĐ-LĐTBXH	MOLISA	9																	NASC	GOV	PM	SCPV	CPTC	NSCPC	SPC	SPP	CEMA	GO	SAV
937	2020-06-23	Tel 05/CĐ-LĐTBXH	MOLISA	10																	SBV	VGCL	VSS	MARD	MIC	MND	MOC	MOCST	MOET	MOF	MOFA
938	2020-01-26	Tel 02/CĐ-BGTVT	MOT	11																	MOH	MOHA	MOIT	MOJ	MOLISA	MONRE	MOST	MOT	MPI	MPS	PPCs
939	2020-01-30	Tel 355/CĐ-CHHVN	MOT/..	12
940	2020-01-30	Tel 356/CĐ-CHHVN	MOT/..	13
941	2020-04-06	Tel 1898/CĐ-BCĐQG	NSCPC	14
942	2020-01-30	Tel 122a/CĐ-TTg	PM	15
943	2020-02-02	Tel 156/CĐ-TTg	PM	16
944	2020-02-12	Tel 224/CĐ-TTg	PM	17
945	2020-01-23	Tel 121/CĐ-TTg	PM	18
946	2020-04-22	Tel 1208/CĐ-CTUBND Ha Giang	PPC/Ha Giang	19	1
947	2020-03-28	Tel 01/CĐ-UBND Hanoi	PPC/Hanoi	20	2
948	2020-04-24	Tel 05/CĐ-CTUBND Khanh Hoa	PPC/Khanh Hoa	21	3
949	2020-01-31	Tel 02/CĐ-UBNDLS	PPC/Lang Son	22	4
950	2020-04-16	Tel 2134/CĐ-UBND LA	PPC/Long An	23	5
951	2020-04-29	Tel 8/CĐ-UBND QN	PPC/Quang Ninh	24	6
952	2020-04-29	Tel 08/ĐK-UBND (urgent)	PPC/Quang Ninh	25
953	2020-04-23	Tel 09/CĐ-UBND Thai Binh	PPC/Thai Binh	26	7
954	2020-03-30	Tel 07/CĐ-UBND Thanh Hoa	PPC/Thanh Hoa	27	8
955	2020-02-03	Tel. 122/CĐ-KTNN	SA	28
956	2020-03-19	Tel. 133/CĐ-KTNN	SA	29								7a. % of telegrams
957	2020-03-11	Tel 02/CĐ-NHNN	SB	30
958	2020-03-31	Tel 03/CĐ-NHNN	SB	31
959	2020-04-16	Tel 04/CĐ-NHNN	SB	32
	Add 1	Công điện khẩn 04/CĐ-UBND năm 2020 về tổ chức lấy mẫu để tiến hành xét nghiệm vừa theo hình thức test nhanh vừa tiến hành kết hợp lấy mẫu để xét nghiệm RT-PCR tại trạm lấy mẫu di động tại các quận, huyện, thị xã do thành phố Hà Nội ban hành			Res: Resolution; Tel: Telegram; Dec: Decision; Dir: Directive; Ann: Announcement & Dis: Dispatch
			Updated 18 Jul		Period	32 Telegrams	27 Resolutions		115 Decisions	74 Directives	4 Circulars	51 Announcements	75 Plans	578 Dispatches	3 Guidelines
					0 (Before 23 Jan), 0 CC, 7 Policies	0	0		4	1	0	0	1	1	0	7
					I (23 Jan- 5 Mar), 16 CCs, 186 Policies	17	4		28	29	0	11	32	63	2	186
					II (6 - 19 Mar), 69 CCs, 124 Policies	2	2		12	10	2	7	6	83	0	124
					III (20 Mar - 21 Apr), 183 CCs, 359 Policies	7	12		34	22	0	21	22	240	1	359
					IV (22 Apr - present), 104 CCs, 283 Policies	6	9		37	12	2	12	14	191	0	283
						32	27		115	74	4	51	75	578	3	959
				Figure 7. The proportions of COVID-19 policy forms issued by various agencies in Vietnam (as of July 24th, 2020)
[truncated: 4 more columns]
